# Supplementary material for: Dichloridobis{1-[(2-methyl­benzimidazol-1-yl-κN 3)meth­yl]benzotriazole}zinc
Source: Acta Crystallogr Sect E Struct Rep Online. 2012 Aug 15;68(Pt 9):m1179. doi: 10.1107/S160053681203526X (PMC3435601; doi:10.1107/S160053681203526X)
Supplement: Supplementary file 1 [file e-68-m1179-sup1.cif]

##############################################################################
#                                                                            #
# This CIF contains the data in a paper accepted for publication in          #
# Acta Crystallographica Section E. It conforms to the requirements of       #
# Notes for Authors for Acta Crystallographica Section E, and has been       #
# peer reviewed under the auspices of the IUCr Commission on Journals.       #
#                                                                            #
# Full details of the Crystallographic Information File format               #
# are given in the paper "The Crystallographic Information File (CIF):       #
# a New Standard Archive File for Crystallography" by S. R. Hall, F. H.      #
# Allen and I. D. Brown [Acta Cryst. (1991), A47, 655-685].                  #
#                                                                            #
# The current version of the core CIF dictionary is obtainable from          #
# ftp://ftp.iucr.org/pub/cif_core.dic.                                       #
#                                                                            #
# Software is freely available for graphical display of the structure(s)     #
# in this CIF. For information consult the CIF software page                 #
# http://www.iucr.org/resources/cif/software.                                #
#                                                                            #
# This file may be used for bona fide research purposes within the           #
# scientific community so long as proper attribution is given to the journal # 
# article from which it was obtained.                                        #
#                                                                            #
##############################################################################
data_global
_audit_creation_method     'SHELXL-97'
_journal_date_recd_electronic     2012-06-12
_journal_date_accepted     2012-08-09
_journal_name_full     'Acta Crystallographica, Section E'
_journal_year     2012
_journal_volume     68
_journal_issue      9
_journal_page_first     m1179
_journal_page_last     m1179
_journal_paper_category     QM
_journal_paper_doi     10.1107/S160053681203526X
_journal_coeditor_code     RK2368
_publ_contact_author_name     'Dr. Lianqing Song'
_publ_contact_author_address
;
 Department of Chemistry
 Henan Institute of Education
 Zhengzhou 450046
 People's Republic of China
;
_publ_contact_author_email     'htlianqingsong@126.com'
_publ_contact_author_fax     '86-371-69303775'
_publ_contact_author_phone     '86-371-69303775'
_publ_section_title
;\
Dichloridobis{1-[(2-methylbenzimidazol-1-yl-\k<i>N</i>^3^)methyl]benzotriazole}\
zinc
;
loop_
    _publ_author_name
    _publ_author_footnote
    _publ_author_address
    'Lianqing Song' ?
;
Department of Chemistry
Henan Institute of Education
Zhengzhou 450046
People's Republic of China
;
    'Meihong Zhao' ?
;
Isotope Institute of Henan Acacemy of Sciences
Zhengzhou 450052
People's Republic of China
;
    'Guoshi Cui' ?
;
Henan Engineering Research Center For Electron Beam Application
Zhengzhou 450052
People's Republic of China
;
    'Jianghua Gao' ?
;
Zhengzhou Huitong Advertisement Material Co., Ltd
Zhengzhou 50064
People's Republic of China
;
    'Lin Lin' ?
;
Light Industry Mechanical Institute of Henan Province
Luoyang 471099
People's Republic of China
;
data_I
_audit_creation_method     'SHELXL97'
_chemical_name_systematic
;
Dichloridobis{1-[(2-methylbenzimidazol-1-yl-
\k<i>N</i>^3^)methyl]benzotriazole}zinc
;
_chemical_name_common     ?
_chemical_formula_moiety     'C30 H26 Cl2 N10 Zn'
_chemical_formula_sum     'C30 H26 Cl2 N10 Zn'
_chemical_formula_iupac     '[Zn Cl2 (C15 H13 N5)2]'
_chemical_formula_weight     662.90
_chemical_melting_point     ?
_symmetry_cell_setting     monoclinic
_symmetry_space_group_name_H-M     'C 2/c'
_symmetry_space_group_name_Hall     '-C 2yc'
loop_
    _symmetry_equiv_pos_as_xyz
    'x, y, z'
    '-x, y, -z+1/2'
    'x+1/2, y+1/2, z'
    '-x+1/2, y+1/2, -z+1/2'
    '-x, -y, -z'
    'x, -y, z-1/2'
    '-x+1/2, -y+1/2, -z'
    'x+1/2, -y+1/2, z-1/2'
_cell_length_a     15.721(4)
_cell_length_b     12.617(4)
_cell_length_c     14.728(3)
_cell_angle_alpha     90.00
_cell_angle_beta     99.13(3)
_cell_angle_gamma     90.00
_cell_volume     2884.3(13)
_cell_formula_units_Z     4
_cell_measurement_reflns_used     3926
_cell_measurement_theta_min     2.0780
_cell_measurement_theta_max     27.8565
_cell_measurement_temperature     295(2)
_exptl_crystal_description     'Needle'
_exptl_crystal_colour     'Colourless'
_exptl_crystal_size_max     0.22
_exptl_crystal_size_mid     0.20
_exptl_crystal_size_min     0.20
_exptl_crystal_density_diffrn     1.527
_exptl_crystal_density_meas     ?
_exptl_crystal_density_method     'not measured'
_exptl_crystal_F_000     1360
_exptl_absorpt_coefficient_mu     1.078
_exptl_absorpt_correction_type     multi-scan
_exptl_absorpt_process_details     '(<i>CrystalClear</i>; Rigaku/MSC, 2006)'
_exptl_absorpt_correction_T_min     0.7974
_exptl_absorpt_correction_T_max     0.8133
_exptl_special_details
;
;
_diffrn_ambient_temperature     295(2)
_diffrn_radiation_type     MoK\a
_diffrn_radiation_wavelength     0.71073
_diffrn_radiation_source     'fine-focus sealed tube'
_diffrn_radiation_monochromator     'graphite'
_diffrn_measurement_device_type     'Rigaku Saturn CCD'
_diffrn_measurement_method     '\w scans'
_diffrn_detector_area_resol_mean     28.5714
_diffrn_reflns_number     17560
_diffrn_reflns_av_R_equivalents     0.0414
_diffrn_reflns_av_sigmaI/netI     0.0322
_diffrn_reflns_theta_min     2.39
_diffrn_reflns_theta_max     27.87
_diffrn_reflns_theta_full     27.87
_diffrn_measured_fraction_theta_max     0.995
_diffrn_measured_fraction_theta_full     0.995
_diffrn_reflns_limit_h_min     -20
_diffrn_reflns_limit_h_max     20
_diffrn_reflns_limit_k_min     -16
_diffrn_reflns_limit_k_max     16
_diffrn_reflns_limit_l_min     -19
_diffrn_reflns_limit_l_max     19
_diffrn_standards_number     ?
_diffrn_standards_interval_count     ?
_diffrn_standards_interval_time     ?
_diffrn_standards_decay_%     ?
_refine_special_details
;
 Refinement of <i>F</i>^2^ against ALL reflections. The weighted
 <i>R</i>-factor <i>wR</i> and goodness of fit <i>S</i> are based on
 <i>F</i>^2^, conventional <i>R</i>-factors <i>R</i> are based on <i>F</i>,
 with <i>F</i> set to zero for negative <i>F</i>^2^. The threshold expression
 of <i>F</i>^2^ > \s(<i>F</i>^2^) is used only for calculating
 <i>R</i>-factors(gt) <i>etc</i>. and is not relevant to the choice of
 reflections for refinement. <i>R</i>-factors based on <i>F</i>^2^ are
 statistically about twice as large as those based on <i>F</i>, and
 <i>R</i>-factors based on ALL data will be even larger.
;
_reflns_number_total     3423
_reflns_number_gt     2977
_reflns_threshold_expression     I>2\s(I)
_refine_ls_structure_factor_coef     Fsqd
_refine_ls_matrix_type     full
_refine_ls_R_factor_all     0.0608
_refine_ls_R_factor_gt     0.0504
_refine_ls_wR_factor_gt     0.1293
_refine_ls_wR_factor_ref     0.1373
_refine_ls_goodness_of_fit_ref     1.072
_refine_ls_restrained_S_all     1.072
_refine_ls_number_reflns     3423
_refine_ls_number_parameters     196
_refine_ls_number_restraints     0
_refine_ls_hydrogen_treatment     constr
_refine_ls_weighting_scheme     calc
_refine_ls_weighting_details
         'calc w=1/[\s^2^(Fo^2^)+(0.0749P)^2^+0.7625P] where P=(Fo^2^+2Fc^2^)/3'
_atom_sites_solution_hydrogens     geom
_atom_sites_solution_primary     direct
_atom_sites_solution_secondary     difmap
_refine_ls_shift/su_max     0.000
_refine_ls_shift/su_mean     0.000
_refine_diff_density_max     0.246
_refine_diff_density_min     -0.298
_refine_ls_extinction_method     'none'
_refine_ls_extinction_coef     ?
loop_
    _atom_type_symbol
    _atom_type_description
    _atom_type_scat_dispersion_real
    _atom_type_scat_dispersion_imag
    _atom_type_scat_source
    'C' 'C' 0.0033 0.0016
                         'International Tables Vol C Tables 4.2.6.8 and 6.1.1.4'
    'H' 'H' 0.0000 0.0000
                         'International Tables Vol C Tables 4.2.6.8 and 6.1.1.4'
    'Cl' 'Cl' 0.1484 0.1585
                         'International Tables Vol C Tables 4.2.6.8 and 6.1.1.4'
    'N' 'N' 0.0061 0.0033
                         'International Tables Vol C Tables 4.2.6.8 and 6.1.1.4'
    'Zn' 'Zn' 0.2839 1.4301
                         'International Tables Vol C Tables 4.2.6.8 and 6.1.1.4'
_computing_data_collection     '<i>CrystalClear</i> (Rigaku/MSC, 2006)'
_computing_cell_refinement     '<i>CrystalClear</i> (Rigaku/MSC, 2006)'
_computing_data_reduction     '<i>CrystalClear</i> (Rigaku/MSC, 2006)'
_computing_structure_solution     '<i>SHELXS97</i> (Sheldrick, 2008)'
_computing_structure_refinement     '<i>SHELXS97</i> (Sheldrick, 2008)'
_computing_molecular_graphics     '<i>SHELXTL</i> (Sheldrick, 2008)'
_computing_publication_material     '<i>SHELXTL</i> (Sheldrick, 2008)'
loop_
    _atom_site_type_symbol
    _atom_site_label
    _atom_site_fract_x
    _atom_site_fract_y
    _atom_site_fract_z
    _atom_site_U_iso_or_equiv
    _atom_site_adp_type
    _atom_site_calc_flag
    _atom_site_refinement_flags
    _atom_site_occupancy
    _atom_site_symmetry_multiplicity
    _atom_site_disorder_assembly
    _atom_site_disorder_group
    Zn Zn1 0.0000 0.58999(3) 0.2500 0.04555(17) Uani d S 1 2 . .
    N N1 0.02430(13) 0.48160(16) 0.15242(14) 0.0412(5) Uani d . 1 1 . .
    N N2 0.08873(13) 0.35668(17) 0.08201(15) 0.0421(5) Uani d . 1 1 . .
    N N3 0.14451(15) 0.18031(19) 0.08324(15) 0.0489(5) Uani d . 1 1 . .
    N N4 0.14628(19) 0.1031(2) 0.01911(17) 0.0623(7) Uani d . 1 1 . .
    N N5 0.13466(19) 0.0122(2) 0.05545(18) 0.0653(7) Uani d . 1 1 . .
    C C1 -0.03854(16) 0.42678(18) 0.09166(16) 0.0379(5) Uani d . 1 1 . .
    C C2 -0.12745(17) 0.4407(2) 0.07150(18) 0.0472(6) Uani d . 1 1 . .
    H H2 -0.1550 0.4934 0.1000 0.057 Uiso calc R 1 1 . .
    C C3 -0.17295(18) 0.3735(3) 0.0079(2) 0.0525(7) Uani d . 1 1 . .
    H H3 -0.2325 0.3805 -0.0062 0.063 Uiso calc R 1 1 . .
    C C4 -0.13169(19) 0.2953(2) -0.0360(2) 0.0567(7) Uani d . 1 1 . .
    H H4 -0.1646 0.2515 -0.0787 0.068 Uiso calc R 1 1 . .
    C C5 -0.04384(19) 0.2807(2) -0.01797(18) 0.0493(6) Uani d . 1 1 . .
    H H5 -0.0163 0.2288 -0.0475 0.059 Uiso calc R 1 1 . .
    C C6 0.00111(16) 0.34824(19) 0.04711(16) 0.0387(5) Uani d . 1 1 . .
    C C7 0.09879(16) 0.4373(2) 0.14406(17) 0.0417(6) Uani d . 1 1 . .
    C C8 0.18438(18) 0.4695(3) 0.1936(2) 0.0620(8) Uani d . 1 1 . .
    H H8A 0.1787 0.5340 0.2268 0.093 Uiso calc R 1 1 . .
    H H8B 0.2230 0.4808 0.1502 0.093 Uiso calc R 1 1 . .
    H H8C 0.2068 0.4147 0.2360 0.093 Uiso calc R 1 1 . .
    C C9 0.15636(18) 0.2894(2) 0.0572(2) 0.0509(7) Uani d . 1 1 . .
    H H9A 0.1560 0.2934 -0.0086 0.061 Uiso calc R 1 1 . .
    H H9B 0.2119 0.3146 0.0878 0.061 Uiso calc R 1 1 . .
    C C10 0.13101(16) 0.1366(2) 0.16454(17) 0.0454(6) Uani d . 1 1 . .
    C C11 0.1241(2) 0.1776(3) 0.25161(19) 0.0562(7) Uani d . 1 1 . .
    H H11 0.1292 0.2497 0.2644 0.067 Uiso calc R 1 1 . .
    C C12 0.1096(2) 0.1053(3) 0.3164(2) 0.0637(9) Uani d . 1 1 . .
    H H12 0.1046 0.1293 0.3750 0.076 Uiso calc R 1 1 . .
    C C13 0.10205(19) -0.0044(3) 0.2980(2) 0.0668(9) Uani d . 1 1 . .
    H H13 0.0923 -0.0508 0.3444 0.080 Uiso calc R 1 1 . .
    C C14 0.1089(2) -0.0433(3) 0.2129(2) 0.0633(8) Uani d . 1 1 . .
    H H14 0.1034 -0.1154 0.2002 0.076 Uiso calc R 1 1 . .
    C C15 0.12426(18) 0.0289(2) 0.14573(19) 0.0512(7) Uani d . 1 1 . .
    Cl Cl1 -0.11365(6) 0.69095(6) 0.19298(5) 0.0643(3) Uani d . 1 1 . .
loop_
    _atom_site_aniso_label
    _atom_site_aniso_U_11
    _atom_site_aniso_U_22
    _atom_site_aniso_U_33
    _atom_site_aniso_U_12
    _atom_site_aniso_U_13
    _atom_site_aniso_U_23
    Zn1 0.0627(3) 0.0303(2) 0.0417(3) 0.000 0.0021(2) 0.000
    N1 0.0454(11) 0.0342(10) 0.0424(11) -0.0021(9) 0.0020(9) -0.0038(9)
    N2 0.0410(11) 0.0413(11) 0.0447(12) 0.0035(9) 0.0089(9) -0.0003(9)
    N3 0.0578(14) 0.0496(13) 0.0404(12) 0.0149(11) 0.0118(10) -0.0014(10)
    N4 0.0825(19) 0.0610(16) 0.0442(13) 0.0202(14) 0.0125(13) -0.0077(11)
    N5 0.0884(19) 0.0519(15) 0.0553(15) 0.0168(14) 0.0102(13) -0.0051(12)
    C1 0.0421(13) 0.0353(11) 0.0356(12) -0.0016(10) 0.0043(10) 0.0002(9)
    C2 0.0445(14) 0.0487(14) 0.0481(15) 0.0018(11) 0.0065(11) -0.0033(12)
    C3 0.0403(14) 0.0606(17) 0.0552(16) -0.0069(13) 0.0038(12) -0.0026(14)
    C4 0.0582(18) 0.0581(17) 0.0518(16) -0.0180(14) 0.0024(13) -0.0129(13)
    C5 0.0578(17) 0.0447(14) 0.0461(14) -0.0049(12) 0.0108(12) -0.0100(11)
    C6 0.0444(13) 0.0355(12) 0.0367(12) -0.0022(10) 0.0078(10) 0.0021(9)
    C7 0.0410(13) 0.0404(13) 0.0427(13) -0.0014(10) 0.0039(10) 0.0008(11)
    C8 0.0474(16) 0.070(2) 0.0648(19) -0.0058(14) -0.0036(14) -0.0091(16)
    C9 0.0498(15) 0.0562(16) 0.0497(15) 0.0084(13) 0.0172(12) 0.0017(13)
    C10 0.0432(13) 0.0531(15) 0.0397(13) 0.0127(12) 0.0062(11) 0.0013(11)
    C11 0.0612(18) 0.0644(18) 0.0431(15) 0.0068(14) 0.0089(13) -0.0028(13)
    C12 0.0542(17) 0.098(3) 0.0389(15) 0.0078(17) 0.0077(13) 0.0052(16)
    C13 0.0517(17) 0.084(2) 0.063(2) 0.0022(16) 0.0031(14) 0.0250(18)
    C14 0.0589(18) 0.0569(18) 0.071(2) 0.0042(15) 0.0001(15) 0.0115(16)
    C15 0.0485(15) 0.0522(16) 0.0514(15) 0.0120(12) 0.0033(12) 0.0016(13)
    Cl1 0.0925(6) 0.0456(4) 0.0524(4) 0.0254(4) 0.0040(4) 0.0033(3)
_geom_special_details
;
 All s.u.'s (except the s.u. in the dihedral angle between two l.s. planes)
 are estimated using the full covariance matrix. The cell s.u.'s are taken
 into account individually in the estimation of s.u.'s in distances, angles
 and torsion angles; correlations between s.u.'s in cell parameters are only
 used when they are defined by crystal symmetry. An approximate (isotropic)
 treatment of cell s.u.'s is used for estimating s.u.'s involving l.s. planes.
;
loop_
    _geom_bond_atom_site_label_1
    _geom_bond_atom_site_label_2
    _geom_bond_site_symmetry_2
    _geom_bond_distance
    _geom_bond_publ_flag
    Zn1 N1 2 2.063(2) ?
    Zn1 N1 . 2.063(2) ?
    Zn1 Cl1 2 2.2458(9) ?
    Zn1 Cl1 . 2.2458(9) ?
    N1 C7 . 1.321(3) ?
    N1 C1 . 1.405(3) ?
    N2 C7 . 1.359(3) ?
    N2 C6 . 1.396(3) ?
    N2 C9 . 1.451(3) ?
    N3 N4 . 1.360(3) ?
    N3 C10 . 1.365(3) ?
    N3 C9 . 1.449(3) ?
    N4 N5 . 1.290(4) ?
    N5 C15 . 1.381(4) ?
    C1 C6 . 1.390(3) ?
    C1 C2 . 1.393(4) ?
    C2 C3 . 1.376(4) ?
    C2 H2 . 0.9300 ?
    C3 C4 . 1.395(4) ?
    C3 H3 . 0.9300 ?
    C4 C5 . 1.377(4) ?
    C4 H4 . 0.9300 ?
    C5 C6 . 1.389(3) ?
    C5 H5 . 0.9300 ?
    C7 C8 . 1.482(4) ?
    C8 H8A . 0.9600 ?
    C8 H8B . 0.9600 ?
    C8 H8C . 0.9600 ?
    C9 H9A . 0.9700 ?
    C9 H9B . 0.9700 ?
    C10 C15 . 1.388(4) ?
    C10 C11 . 1.403(4) ?
    C11 C12 . 1.366(4) ?
    C11 H11 . 0.9300 ?
    C12 C13 . 1.412(5) ?
    C12 H12 . 0.9300 ?
    C13 C14 . 1.366(5) ?
    C13 H13 . 0.9300 ?
    C14 C15 . 1.395(4) ?
    C14 H14 . 0.9300 ?
loop_
    _geom_angle_atom_site_label_1
    _geom_angle_atom_site_label_2
    _geom_angle_atom_site_label_3
    _geom_angle_site_symmetry_1
    _geom_angle_site_symmetry_3
    _geom_angle
    _geom_angle_publ_flag
    N1 Zn1 N1 2 . 96.95(12) ?
    N1 Zn1 Cl1 2 2 109.86(6) ?
    N1 Zn1 Cl1 . 2 114.34(6) ?
    N1 Zn1 Cl1 2 . 114.34(6) ?
    N1 Zn1 Cl1 . . 109.86(6) ?
    Cl1 Zn1 Cl1 2 . 110.89(5) ?
    C7 N1 C1 . . 106.0(2) ?
    C7 N1 Zn1 . . 127.62(17) ?
    C1 N1 Zn1 . . 125.50(16) ?
    C7 N2 C6 . . 107.9(2) ?
    C7 N2 C9 . . 126.5(2) ?
    C6 N2 C9 . . 125.6(2) ?
    N4 N3 C10 . . 110.1(2) ?
    N4 N3 C9 . . 118.6(2) ?
    C10 N3 C9 . . 131.3(2) ?
    N5 N4 N3 . . 109.2(2) ?
    N4 N5 C15 . . 108.1(2) ?
    C6 C1 C2 . . 119.9(2) ?
    C6 C1 N1 . . 109.2(2) ?
    C2 C1 N1 . . 130.8(2) ?
    C3 C2 C1 . . 117.6(3) ?
    C3 C2 H2 . . 121.2 ?
    C1 C2 H2 . . 121.2 ?
    C2 C3 C4 . . 121.4(3) ?
    C2 C3 H3 . . 119.3 ?
    C4 C3 H3 . . 119.3 ?
    C5 C4 C3 . . 122.1(3) ?
    C5 C4 H4 . . 119.0 ?
    C3 C4 H4 . . 119.0 ?
    C4 C5 C6 . . 115.8(3) ?
    C4 C5 H5 . . 122.1 ?
    C6 C5 H5 . . 122.1 ?
    C5 C6 C1 . . 123.1(2) ?
    C5 C6 N2 . . 131.7(2) ?
    C1 C6 N2 . . 105.2(2) ?
    N1 C7 N2 . . 111.7(2) ?
    N1 C7 C8 . . 125.9(2) ?
    N2 C7 C8 . . 122.4(2) ?
    C7 C8 H8A . . 109.5 ?
    C7 C8 H8B . . 109.5 ?
    H8A C8 H8B . . 109.5 ?
    C7 C8 H8C . . 109.5 ?
    H8A C8 H8C . . 109.5 ?
    H8B C8 H8C . . 109.5 ?
    N3 C9 N2 . . 111.0(2) ?
    N3 C9 H9A . . 109.4 ?
    N2 C9 H9A . . 109.4 ?
    N3 C9 H9B . . 109.4 ?
    N2 C9 H9B . . 109.4 ?
    H9A C9 H9B . . 108.0 ?
    N3 C10 C15 . . 103.8(2) ?
    N3 C10 C11 . . 134.3(3) ?
    C15 C10 C11 . . 121.9(3) ?
    C12 C11 C10 . . 116.0(3) ?
    C12 C11 H11 . . 122.0 ?
    C10 C11 H11 . . 122.0 ?
    C11 C12 C13 . . 122.7(3) ?
    C11 C12 H12 . . 118.7 ?
    C13 C12 H12 . . 118.7 ?
    C14 C13 C12 . . 120.7(3) ?
    C14 C13 H13 . . 119.6 ?
    C12 C13 H13 . . 119.6 ?
    C13 C14 C15 . . 117.7(3) ?
    C13 C14 H14 . . 121.2 ?
    C15 C14 H14 . . 121.2 ?
    N5 C15 C10 . . 108.9(2) ?
    N5 C15 C14 . . 130.1(3) ?
    C10 C15 C14 . . 121.0(3) ?
loop_
    _geom_torsion_atom_site_label_1
    _geom_torsion_atom_site_label_2
    _geom_torsion_atom_site_label_3
    _geom_torsion_atom_site_label_4
    _geom_torsion_site_symmetry_1
    _geom_torsion_site_symmetry_2
    _geom_torsion_site_symmetry_3
    _geom_torsion_site_symmetry_4
    _geom_torsion
    _geom_torsion_publ_flag
    N1 Zn1 N1 C7 2 . . . -88.2(2) ?
    Cl1 Zn1 N1 C7 2 . . . 27.3(2) ?
    Cl1 Zn1 N1 C7 . . . . 152.8(2) ?
    N1 Zn1 N1 C1 2 . . . 79.87(19) ?
    Cl1 Zn1 N1 C1 2 . . . -164.61(17) ?
    Cl1 Zn1 N1 C1 . . . . -39.2(2) ?
    C10 N3 N4 N5 . . . . -0.1(3) ?
    C9 N3 N4 N5 . . . . 180.0(3) ?
    N3 N4 N5 C15 . . . . 0.4(4) ?
    C7 N1 C1 C6 . . . . 0.1(3) ?
    Zn1 N1 C1 C6 . . . . -170.04(15) ?
    C7 N1 C1 C2 . . . . -179.1(3) ?
    Zn1 N1 C1 C2 . . . . 10.7(4) ?
    C6 C1 C2 C3 . . . . 0.9(4) ?
    N1 C1 C2 C3 . . . . -179.9(3) ?
    C1 C2 C3 C4 . . . . -0.9(4) ?
    C2 C3 C4 C5 . . . . 0.2(5) ?
    C3 C4 C5 C6 . . . . 0.5(4) ?
    C4 C5 C6 C1 . . . . -0.5(4) ?
    C4 C5 C6 N2 . . . . -179.9(3) ?
    C2 C1 C6 C5 . . . . -0.2(4) ?
    N1 C1 C6 C5 . . . . -179.5(2) ?
    C2 C1 C6 N2 . . . . 179.4(2) ?
    N1 C1 C6 N2 . . . . 0.0(3) ?
    C7 N2 C6 C5 . . . . 179.3(3) ?
    C9 N2 C6 C5 . . . . -1.8(4) ?
    C7 N2 C6 C1 . . . . -0.1(3) ?
    C9 N2 C6 C1 . . . . 178.7(2) ?
    C1 N1 C7 N2 . . . . -0.2(3) ?
    Zn1 N1 C7 N2 . . . . 169.67(16) ?
    C1 N1 C7 C8 . . . . 178.9(3) ?
    Zn1 N1 C7 C8 . . . . -11.2(4) ?
    C6 N2 C7 N1 . . . . 0.2(3) ?
    C9 N2 C7 N1 . . . . -178.6(2) ?
    C6 N2 C7 C8 . . . . -179.0(3) ?
    C9 N2 C7 C8 . . . . 2.2(4) ?
    N4 N3 C9 N2 . . . . 129.2(3) ?
    C10 N3 C9 N2 . . . . -50.8(4) ?
    C7 N2 C9 N3 . . . . 115.7(3) ?
    C6 N2 C9 N3 . . . . -62.9(3) ?
    N4 N3 C10 C15 . . . . -0.3(3) ?
    C9 N3 C10 C15 . . . . 179.7(3) ?
    N4 N3 C10 C11 . . . . 179.5(3) ?
    C9 N3 C10 C11 . . . . -0.6(5) ?
    N3 C10 C11 C12 . . . . 179.7(3) ?
    C15 C10 C11 C12 . . . . -0.6(4) ?
    C10 C11 C12 C13 . . . . 0.1(4) ?
    C11 C12 C13 C14 . . . . -0.2(5) ?
    C12 C13 C14 C15 . . . . 0.6(4) ?
    N4 N5 C15 C10 . . . . -0.6(3) ?
    N4 N5 C15 C14 . . . . 179.0(3) ?
    N3 C10 C15 N5 . . . . 0.6(3) ?
    C11 C10 C15 N5 . . . . -179.3(3) ?
    N3 C10 C15 C14 . . . . -179.1(3) ?
    C11 C10 C15 C14 . . . . 1.1(4) ?
    C13 C14 C15 N5 . . . . 179.4(3) ?
    C13 C14 C15 C10 . . . . -1.0(4) ?
