# Supplementary material for: Dichloridobis{1-[(2-methyl­benzimidazol-1-yl-κN 3)meth­yl]benzotriazole}zinc
Source: Acta Crystallogr Sect E Struct Rep Online. 2012 Aug 15;68(Pt 9):m1179. doi: 10.1107/S160053681203526X (PMC3435601; doi:10.1107/S160053681203526X)
Supplement: Supplementary file 2 [file e-68-m1179-Isup2.hkl]

# 
# h,k,l, Fc-squared, Fo-squared, sigma(Fo-squared) and status flag 
# 
data_I
_shelx_title ' a in P-1                    New: C2/c' 
_shelx_refln_list_code          4 
_shelx_F_calc_maximum      248.49 
_exptl_crystal_F_000      1360.00 
_reflns_d_resolution_high  0.7603 
 
loop_ 
 _symmetry_equiv_pos_as_xyz 
 'x, y, z' 
 '-x, y, -z+1/2' 
 'x+1/2, y+1/2, z' 
 '-x+1/2, y+1/2, -z+1/2' 
 '-x, -y, -z' 
 'x, -y, z-1/2' 
 '-x+1/2, -y+1/2, -z' 
 'x+1/2, -y+1/2, z-1/2' 
 
_cell_length_a    15.7210 
_cell_length_b    12.6170 
_cell_length_c    14.7280 
_cell_angle_alpha  90.000 
_cell_angle_beta   99.130 
_cell_angle_gamma  90.000 
 
_shelx_F_squared_multiplier     1.000 
 
loop_ 
 _refln_index_h 
 _refln_index_k 
 _refln_index_l 
 _refln_F_squared_calc 
 _refln_F_squared_meas 
 _refln_F_squared_sigma 
 _refln_observed_status 
   6   0   0    18177.54    18343.91    133.26 o 
   8   0   0    59515.43    64633.72    868.73 o 
  10   0   0     5730.79     5850.09    124.74 o 
  12   0   0      117.12       89.13     24.95 o 
  14   0   0       59.23       31.96     27.88 o 
  16   0   0      388.64      352.63     65.68 o 
  18   0   0      132.42       79.51     24.28 o 
  20   0   0       16.85       35.43     24.46 o 
   3   1   0    45077.18    44323.24    593.89 o 
   5   1   0    56522.34    58037.29    368.83 o 
   7   1   0      144.31      135.92     11.26 o 
   9   1   0      168.80      189.14     24.80 o 
  11   1   0     4998.12     4966.24     87.19 o 
  13   1   0      476.33      521.99     45.98 o 
  15   1   0        2.33       34.29     18.67 o 
  17   1   0       43.97       46.86     15.38 o 
  19   1   0        0.58       37.71     14.46 o 
   0   2   0    13887.22    13223.13     96.07 o 
   2   2   0     3589.96     3722.35     30.11 o 
   4   2   0     2448.02     2398.41     17.69 o 
   6   2   0      345.19      306.80     14.97 o 
   8   2   0      543.60      567.92     23.83 o 
  10   2   0     2608.62     2787.90     69.26 o 
  12   2   0       39.30       56.80     13.69 o 
  14   2   0      172.63      156.28     31.85 o 
  16   2   0       32.90       41.19     10.01 o 
  18   2   0        1.16       44.66     15.33 o 
  20   2   0        6.50       40.68     16.33 o 
   1   3   0    18119.17    17920.92     98.87 o 
   3   3   0      971.50      886.52     10.77 o 
   5   3   0     8897.06     9216.26     53.20 o 
   7   3   0       31.19       30.75     11.76 o 
   9   3   0     3261.55     3515.09     70.72 o 
  11   3   0      979.42      944.00     66.73 o 
  13   3   0       11.06       35.19     15.73 o 
  15   3   0       31.02       48.22     20.39 o 
  17   3   0      180.60      141.36     19.82 o 
  19   3   0      198.48      149.54     31.03 o 
   0   4   0      772.31      779.80     15.18 o 
   2   4   0     1760.98     1549.69     14.57 o 
   4   4   0     2736.88     2623.18     24.77 o 
   6   4   0     1843.90     1690.28     20.97 o 
   8   4   0     1215.75     1251.82     23.60 o 
  10   4   0      966.90      946.68     46.79 o 
  12   4   0     1742.53     1619.72     53.13 o 
  14   4   0      853.66      866.67     56.57 o 
  16   4   0      186.28      166.03     25.00 o 
  18   4   0       57.61      112.38     24.70 o 
   1   5   0      239.89      235.10     11.17 o 
   3   5   0     9689.67     9166.00     60.07 o 
   5   5   0     5692.04     5048.17     50.07 o 
   7   5   0     1265.00     1264.89     29.15 o 
   9   5   0      991.65     1073.48     28.23 o 
  11   5   0     1369.40     1428.72     66.85 o 
  13   5   0     1070.08     1184.61     57.73 o 
  15   5   0      303.04      263.98     39.21 o 
  17   5   0       64.78       98.23     22.59 o 
  19   5   0       27.90       40.15     23.49 o 
   0   6   0     1464.03     1732.76     41.57 o 
   2   6   0     4585.02     4343.98     52.26 o 
   4   6   0    16919.09    17085.06    158.23 o 
   6   6   0     1554.90     1465.09     57.47 o 
   8   6   0       65.30       64.03     12.11 o 
  10   6   0      318.14      317.31     33.38 o 
  12   6   0      719.20      822.86     44.24 o 
  14   6   0       64.08       49.08     15.49 o 
  16   6   0        1.69       19.46      9.12 o 
  18   6   0       79.16       66.74     22.25 o 
   1   7   0    13710.19    14794.06    161.86 o 
   3   7   0      361.54      477.73     23.44 o 
   5   7   0     1429.24     1653.87     44.19 o 
   7   7   0     2709.28     2681.19     83.73 o 
   9   7   0     1989.85     2004.01     66.37 o 
  11   7   0      382.18      369.51     51.59 o 
  13   7   0      282.31      229.11     32.16 o 
  15   7   0       44.13       48.66     19.86 o 
  17   7   0       46.24       48.22     20.03 o 
   0   8   0     3412.14     3314.82     98.54 o 
   2   8   0      247.29      286.32     26.28 o 
   4   8   0     2005.99     1940.64     44.75 o 
   6   8   0      113.81      106.69     15.88 o 
   8   8   0     1464.65     1526.54     45.85 o 
  10   8   0       30.64       37.60     14.78 o 
  12   8   0      467.70      515.53     45.15 o 
  14   8   0        1.36        6.41     16.47 o 
  16   8   0       14.24       41.38     22.04 o 
   1   9   0       13.39        4.54     13.45 o 
   3   9   0      804.72      736.92     34.32 o 
   5   9   0     1596.17     1616.42     65.34 o 
   7   9   0       47.13       64.40     16.37 o 
   9   9   0      193.19      194.11     22.06 o 
  11   9   0       18.08       30.02     17.42 o 
  13   9   0       95.58       82.77     21.50 o 
  15   9   0        0.42        5.22     13.77 o 
  17   9   0        0.27       46.55     20.76 o 
   0  10   0     5090.04     4739.23     95.79 o 
   2  10   0      908.84      882.28     58.94 o 
   4  10   0        6.46       20.53     13.12 o 
   6  10   0      990.17      896.27     36.80 o 
   8  10   0     1339.41     1383.73     48.60 o 
  10  10   0      104.05      113.19     17.65 o 
  12  10   0       11.67       36.18     17.69 o 
  14  10   0        3.43        7.05     17.09 o 
  16  10   0        4.54       52.00     30.29 o 
   1  11   0      995.15      863.82     32.93 o 
   3  11   0     1922.18     1872.66     50.17 o 
   5  11   0      772.86      749.47     48.78 o 
   7  11   0     1094.00     1079.74     50.84 o 
   9  11   0     1386.16     1594.79     64.55 o 
  11  11   0       80.67      102.19     25.55 o 
  13  11   0        2.84       32.32     13.84 o 
  15  11   0      141.54       98.08     34.22 o 
   0  12   0      161.07      159.58     98.89 o 
   2  12   0     1500.21     1506.14     47.26 o 
   4  12   0     2278.06     2239.73     94.97 o 
   6  12   0      904.50      822.37     66.24 o 
   8  12   0      667.16      803.07     60.24 o 
  10  12   0      124.65      187.75     37.88 o 
  12  12   0       62.98       67.89     17.65 o 
  14  12   0      246.14      139.97     37.05 o 
   1  13   0      455.03      401.68     40.25 o 
   3  13   0     1272.35     1445.08     61.30 o 
   5  13   0      725.02      841.41     51.60 o 
   7  13   0      151.19       92.15     19.58 o 
   9  13   0        1.44       28.82     12.39 o 
  11  13   0       20.02       62.01     15.31 o 
   0  14   0       38.67       48.27     16.66 o 
   2  14   0      256.90      249.92     27.65 o 
   4  14   0      137.79      149.29     26.93 o 
   6  14   0       66.57       58.53     19.33 o 
   8  14   0       86.58       75.74     15.93 o 
  10  14   0        4.49       33.94     14.67 o 
   1  15   0       78.07       68.53     19.41 o 
   3  15   0      585.81      674.10     85.34 o 
   5  15   0      909.76     1013.11    125.17 o 
   7  15   0       52.37       48.36     17.06 o 
   0  16   0       41.75       64.91     36.62 o 
   2  16   0      427.94      363.66     61.98 o 
   4  16   0     1181.81     1123.94     84.17 o 
 -19   1   1        8.92       20.63     18.35 o 
 -17   1   1      182.27      173.62     43.54 o 
 -15   1   1      664.27      702.62     39.00 o 
 -13   1   1       42.06       54.62     15.59 o 
 -11   1   1      363.70      309.61     29.45 o 
  -9   1   1     1863.80     1589.28     37.42 o 
  -7   1   1     1087.85     1263.30     18.77 o 
  -5   1   1     3373.06     3323.25     20.27 o 
  -3   1   1    17567.57    17560.49     76.71 o 
  -1   1   1     6176.08     5926.38     56.28 o 
   1   1   1     3769.74     3480.33     18.15 o 
   3   1   1     2813.80     2595.51     14.49 o 
   5   1   1    10298.09    10091.05     49.40 o 
   7   1   1     3303.58     3308.14     45.10 o 
   9   1   1     2316.88     2311.09     55.79 o 
  11   1   1     1774.73     1744.37     50.56 o 
  13   1   1        1.92       37.83     15.42 o 
  15   1   1      295.00      201.25     32.19 o 
  17   1   1      121.99      147.64     25.51 o 
  19   1   1      167.58      136.98     20.73 o 
 -20   2   1       27.05       63.52     23.03 o 
 -18   2   1       24.62       31.59     21.20 o 
 -16   2   1      778.17      741.16     55.11 o 
 -14   2   1     1851.96     1792.10     40.23 o 
 -12   2   1      817.74      814.64     40.86 o 
 -10   2   1       88.82       84.91     12.60 o 
  -8   2   1     1422.58     1212.58     20.39 o 
  -6   2   1     7535.02     7547.73     46.67 o 
  -4   2   1      865.95      722.38     12.24 o 
  -2   2   1       81.99      108.72      5.40 o 
   0   2   1    29564.46    29406.16    246.02 o 
   2   2   1    19356.07    19495.78    149.87 o 
   4   2   1    14040.20    14730.81     66.23 o 
   6   2   1     3707.85     3546.55     31.79 o 
   8   2   1    43465.78    45831.35    495.41 o 
  10   2   1     2751.49     2641.69     67.54 o 
  12   2   1     1099.24     1185.06     81.42 o 
  14   2   1       43.91       91.38     21.37 o 
  16   2   1      881.55      972.17     40.41 o 
  18   2   1      309.10      185.73     32.00 o 
  20   2   1       18.81       23.08     15.58 o 
 -19   3   1       33.52       43.67     19.84 o 
 -17   3   1      254.92      181.09     37.83 o 
 -15   3   1      878.02      958.90     48.72 o 
 -13   3   1     1840.12     1724.50     37.17 o 
 -11   3   1     1571.16     1600.16     37.48 o 
  -9   3   1      554.89      455.47     22.33 o 
  -7   3   1     2350.18     2148.46     27.72 o 
  -5   3   1    18145.62    18332.62     94.41 o 
  -3   3   1    26626.04    25586.18    151.86 o 
  -1   3   1      565.12      699.66      9.86 o 
   1   3   1      767.51      885.62     10.67 o 
   3   3   1     9539.17     9389.04     59.26 o 
   5   3   1    13093.67    13325.75     79.37 o 
   7   3   1     4847.18     4789.52     51.39 o 
   9   3   1      320.93      364.51     36.75 o 
  11   3   1     1118.13     1198.94     39.18 o 
  13   3   1     2973.12     3035.05     60.69 o 
  15   3   1      263.73      207.01     32.16 o 
  17   3   1       13.50       50.46     13.52 o 
  19   3   1      221.54      242.49     34.13 o 
 -18   4   1       22.30       51.79     21.12 o 
 -16   4   1       90.72       97.58     19.38 o 
 -14   4   1     1679.48     1780.03     49.36 o 
 -12   4   1     2993.99     3001.05     53.21 o 
 -10   4   1        7.00       17.47     10.17 o 
  -8   4   1       76.75       75.03     13.25 o 
  -6   4   1    10598.85    10375.06    114.94 o 
  -4   4   1    33825.27    34570.39    362.31 o 
  -2   4   1       14.75       20.69      6.54 o 
   0   4   1    19671.57    20479.86     88.15 o 
   2   4   1     7629.97     7380.21     40.22 o 
   4   4   1    31172.64    31473.38    383.31 o 
   6   4   1     3117.80     3149.12     48.87 o 
   8   4   1       50.31       52.20     14.42 o 
  10   4   1      359.25      420.49     35.96 o 
  12   4   1     2707.29     2704.82     55.67 o 
  14   4   1     1274.44     1383.56     56.64 o 
  16   4   1       39.60       53.00     13.36 o 
  18   4   1       76.89      142.59     30.06 o 
 -19   5   1      112.09      122.14     30.03 o 
 -17   5   1        0.11       11.73     16.07 o 
 -15   5   1       79.46       78.37     17.72 o 
 -13   5   1     1217.59     1191.04     37.14 o 
 -11   5   1      101.32       69.29     17.21 o 
  -9   5   1       34.31       59.10     13.34 o 
  -7   5   1      849.57      892.18     28.93 o 
  -5   5   1      255.96      271.02     22.66 o 
  -3   5   1      656.61      759.11     15.24 o 
  -1   5   1       26.36       21.63      5.64 o 
   1   5   1     1344.28     1386.16     18.21 o 
   3   5   1     5944.25     6225.06     61.67 o 
   5   5   1       89.85      149.56     31.36 o 
   7   5   1        2.52       23.25      8.76 o 
   9   5   1     1445.45     1492.26     40.39 o 
  11   5   1      609.85      702.97     28.87 o 
  13   5   1       37.89       31.26     17.11 o 
  15   5   1       58.72       58.46     14.13 o 
  17   5   1       39.30       40.11     15.25 o 
  19   5   1        0.37       67.53     21.79 o 
 -18   6   1        0.56       30.80     19.77 o 
 -16   6   1       53.48       59.82     19.96 o 
 -14   6   1      313.18      323.03     36.92 o 
 -12   6   1       22.52       26.18     12.02 o 
 -10   6   1      692.79      713.79     28.63 o 
  -8   6   1      108.48      115.71     15.98 o 
  -6   6   1      631.29      694.19     20.94 o 
  -4   6   1     8563.70     8911.14    185.98 o 
  -2   6   1      348.60      380.25     24.21 o 
   0   6   1      593.56      620.93     18.34 o 
   2   6   1      235.79      206.54     13.67 o 
   4   6   1        3.92       26.68      7.74 o 
   6   6   1     1732.58     1744.36     43.49 o 
   8   6   1        0.67       17.30      9.49 o 
  10   6   1      167.89      150.55     21.85 o 
  12   6   1      402.47      407.16     50.23 o 
  14   6   1      191.61      199.52     27.21 o 
  16   6   1       36.34       46.37     12.87 o 
  18   6   1        0.10       24.99     23.22 o 
 -17   7   1        4.47       39.06     16.59 o 
 -15   7   1      391.29      441.22     48.59 o 
 -13   7   1      295.42      297.73     41.85 o 
 -11   7   1       80.75       72.04     17.52 o 
  -9   7   1       22.37       21.11     12.64 o 
  -7   7   1     1377.79     1398.63     36.60 o 
  -5   7   1    10805.90    10876.52     96.67 o 
  -3   7   1     1530.91     1344.59     28.49 o 
  -1   7   1        7.75       25.20      8.94 o 
   1   7   1     6950.23     7194.33     72.70 o 
   3   7   1     7431.30     7248.10    145.03 o 
   5   7   1     7604.30     7512.64     97.54 o 
   7   7   1     1968.15     2080.78     83.73 o 
   9   7   1       38.46       53.53     13.84 o 
  11   7   1      790.02      863.72     48.01 o 
  13   7   1     1160.70     1297.92     48.67 o 
  15   7   1      159.94      129.32     30.39 o 
  17   7   1        0.49       59.91     21.83 o 
 -18   8   1      102.91      169.92     51.59 o 
 -16   8   1       25.74       47.22     21.75 o 
 -14   8   1        3.99        9.95     13.09 o 
 -12   8   1      776.26      786.61     34.62 o 
 -10   8   1     3152.48     3076.31     59.63 o 
  -8   8   1      646.34      548.75     35.10 o 
  -6   8   1       17.08       21.06      7.65 o 
  -4   8   1     1433.72     1377.11     33.46 o 
  -2   8   1     5822.17     5637.06     58.28 o 
   0   8   1     8518.24     8393.40    127.40 o 
   2   8   1     7415.77     7503.87     67.88 o 
   4   8   1     8107.49     8744.84     90.83 o 
   6   8   1     3840.75     4024.92     80.68 o 
   8   8   1     1180.80     1209.62     47.45 o 
  10   8   1     3586.19     3827.04     71.25 o 
  12   8   1     1786.33     1913.30     67.46 o 
  14   8   1        6.06       32.54     15.08 o 
  16   8   1       19.65       50.89     18.84 o 
 -17   9   1       20.27       26.75     20.20 o 
 -15   9   1      197.06      123.94     30.22 o 
 -13   9   1      113.00      134.60     27.30 o 
 -11   9   1      239.99      254.77     30.92 o 
  -9   9   1     1960.91     1793.45     34.43 o 
  -7   9   1     2160.76     2098.19     43.13 o 
  -5   9   1       10.70       19.51      8.71 o 
  -3   9   1      217.87      177.60     20.44 o 
  -1   9   1     9421.02     9325.78    162.75 o 
   1   9   1     8719.91     9044.06    158.25 o 
   3   9   1     2055.02     2227.85     48.25 o 
   5   9   1     1776.62     1762.81     64.38 o 
   7   9   1     2750.42     2812.40     57.90 o 
   9   9   1     3657.18     3848.13     77.52 o 
  11   9   1     1123.45     1123.55     54.23 o 
  13   9   1        3.89       17.75     15.36 o 
  15   9   1      245.93      269.25     28.66 o 
 -16  10   1        0.52       50.92     21.90 o 
 -14  10   1        1.00       17.45     21.10 o 
 -12  10   1      119.32      132.79     22.17 o 
 -10  10   1      274.37      299.00     39.73 o 
  -8  10   1      436.74      497.56     56.30 o 
  -6  10   1      426.36      440.94     35.14 o 
  -4  10   1       66.45       50.71     10.77 o 
  -2  10   1     1356.93     1296.95     50.96 o 
   0  10   1     2891.65     2793.73     58.54 o 
   2  10   1      253.58      271.91     24.91 o 
   4  10   1      399.47      386.94     39.62 o 
   6  10   1     1892.11     1768.11     41.86 o 
   8  10   1     1114.45     1171.16     46.32 o 
  10  10   1      297.13      309.67     39.92 o 
  12  10   1       54.00       39.09     14.49 o 
  14  10   1      149.93      123.12     37.79 o 
  16  10   1      170.64      159.59     32.29 o 
 -15  11   1       17.44       35.11     20.95 o 
 -13  11   1       19.98       81.16     23.51 o 
 -11  11   1       68.29       40.75     17.98 o 
  -9  11   1      841.86      774.78     68.48 o 
  -7  11   1        7.86        2.14     13.86 o 
  -5  11   1     1529.75     1503.09     67.10 o 
  -3  11   1        9.00       32.90     10.45 o 
  -1  11   1      679.26      749.05     34.31 o 
   1  11   1        0.64        8.98     14.01 o 
   3  11   1      149.89      155.42     19.06 o 
   5  11   1      454.59      483.18     47.35 o 
   7  11   1      300.60      307.45     34.29 o 
   9  11   1        2.53       31.31     11.42 o 
  11  11   1        1.97       13.25     13.12 o 
  13  11   1       11.16       31.33     12.85 o 
  15  11   1       27.07       44.09     17.27 o 
 -14  12   1       60.53       39.57     22.48 o 
 -12  12   1       47.09       40.29     15.90 o 
 -10  12   1      950.52     1115.84     67.24 o 
  -8  12   1     1600.13     1769.90     91.77 o 
  -6  12   1      126.96      134.43     24.45 o 
  -4  12   1      258.38      287.89     37.64 o 
  -2  12   1      271.15      339.60     37.03 o 
   0  12   1     3383.93     3482.37     81.72 o 
   2  12   1      704.18      694.40     35.81 o 
   4  12   1     1175.76     1185.29     50.10 o 
   6  12   1      209.00      193.73     25.92 o 
   8  12   1      785.84      897.95    130.50 o 
  10  12   1       52.69       75.09     21.09 o 
  12  12   1       73.33       84.49     17.89 o 
 -11  13   1      211.80      155.69     37.34 o 
  -9  13   1     1271.70     1263.11     80.80 o 
  -7  13   1      802.67      838.86     59.80 o 
  -5  13   1       79.59       78.80     22.61 o 
  -3  13   1      737.46      864.52     53.00 o 
  -1  13   1     1287.65     1322.22     48.59 o 
   1  13   1      105.13      142.31     17.97 o 
   3  13   1      131.94      148.29     16.30 o 
   5  13   1      640.01      744.84     63.67 o 
   7  13   1      163.69      164.64     24.56 o 
   9  13   1       21.52       25.63     13.02 o 
  11  13   1       17.66       37.15     15.61 o 
 -10  14   1       40.99       51.75     18.05 o 
  -8  14   1      342.30      296.81     48.96 o 
  -6  14   1      726.97      799.34     51.73 o 
  -4  14   1      390.34      367.72     61.78 o 
  -2  14   1      158.41      156.33     27.74 o 
   0  14   1       93.28       81.25     13.89 o 
   2  14   1      503.51      595.19     66.01 o 
   4  14   1      995.50     1026.50     64.45 o 
   6  14   1      212.61      192.17     25.54 o 
   8  14   1       14.31       51.51     16.80 o 
  10  14   1       97.24       83.87     25.68 o 
  -7  15   1       22.65       55.09     21.42 o 
  -5  15   1      239.10      247.75     40.42 o 
  -3  15   1      293.69      264.55     46.39 o 
  -1  15   1       18.53       51.15     16.06 o 
   1  15   1        4.41       37.20     13.05 o 
   3  15   1      362.69      342.23     53.82 o 
   5  15   1      433.37      350.97     59.73 o 
   7  15   1       44.53       36.70     13.20 o 
  -4  16   1        0.52       40.73     12.36 o 
  -2  16   1       27.23       49.28     15.49 o 
   0  16   1       23.82       62.94     14.77 o 
   2  16   1        1.82       37.14     18.97 o 
   4  16   1        7.46       -0.73     15.88 o 
 -20   0   2      100.40       46.02     27.45 o 
 -18   0   2      214.96      166.32     60.95 o 
 -16   0   2        3.77        8.57     19.35 o 
 -14   0   2      987.12     1027.96     60.32 o 
 -12   0   2      380.08      385.64     58.25 o 
 -10   0   2    19749.36    21000.98    313.48 o 
  -8   0   2     3208.41     2927.15     79.69 o 
  -6   0   2     1994.09     1955.35     28.37 o 
  -4   0   2     5303.25     5027.46     43.46 o 
  -2   0   2     1484.61     1349.75     10.40 o 
   0   0   2     5155.79     5128.33     32.14 o 
   2   0   2    61744.95    59067.97    690.44 o 
   4   0   2     1468.92     1569.79     22.55 o 
   6   0   2     3519.42     3562.28     41.37 o 
   8   0   2    18279.74    17818.67    253.97 o 
  10   0   2    16354.66    17387.79    136.06 o 
  12   0   2       27.60       41.41     16.49 o 
  14   0   2       14.18       37.10     22.75 o 
  16   0   2     1812.72     1990.38    128.42 o 
  18   0   2      273.58      206.47     45.15 o 
 -19   1   2       35.44       70.97     30.21 o 
 -17   1   2      104.95       92.29     20.94 o 
 -15   1   2       77.07      107.19     31.17 o 
 -13   1   2      239.38      199.18     27.24 o 
 -11   1   2      411.30      434.05     25.26 o 
  -9   1   2     7361.20     7233.27     60.63 o 
  -7   1   2     2527.85     2292.67     22.28 o 
  -5   1   2     1804.35     1630.86     28.07 o 
  -3   1   2    10226.36    10457.92    182.57 o 
  -1   1   2     2201.76     2375.49     14.60 o 
   1   1   2      653.17      639.97      6.03 o 
   3   1   2     1778.02     1616.64     15.48 o 
   5   1   2    48391.99    49418.65    335.38 o 
   7   1   2     7128.47     6650.23     65.09 o 
   9   1   2     2208.79     2414.65     50.05 o 
  11   1   2      588.06      644.01     28.14 o 
  13   1   2     5469.97     5805.74    112.43 o 
  15   1   2     1286.73     1314.77     63.36 o 
  17   1   2       36.72       52.32     17.90 o 
  19   1   2        6.01       42.07     14.09 o 
 -20   2   2       28.10       76.58     24.84 o 
 -18   2   2        9.18       46.47     21.84 o 
 -16   2   2        1.34       22.03     11.30 o 
 -14   2   2       38.97       28.27      9.28 o 
 -12   2   2        3.35       23.75     10.15 o 
 -10   2   2        1.28       22.57     11.80 o 
  -8   2   2      366.55      436.55     14.14 o 
  -6   2   2     5974.82     5992.74     38.99 o 
  -4   2   2     4043.24     3799.77     25.62 o 
  -2   2   2      697.36      719.37     14.59 o 
   0   2   2    21414.30    20344.03     99.58 o 
   2   2   2    11840.02    11784.00     56.35 o 
   4   2   2     9031.97     9087.83     43.95 o 
   6   2   2     1602.17     1804.37     23.28 o 
   8   2   2     1074.08      993.18     48.39 o 
  10   2   2     1937.41     2032.31     48.14 o 
  12   2   2     3778.86     3775.35     82.72 o 
  14   2   2        1.70       28.23     11.68 o 
  16   2   2       25.95       47.84     25.43 o 
  18   2   2      175.85      163.35     32.37 o 
 -19   3   2       46.74       76.42     32.93 o 
 -17   3   2        1.08       39.95     13.97 o 
 -15   3   2       44.92       54.00     21.80 o 
 -13   3   2        0.60       25.30      9.64 o 
 -11   3   2      374.71      350.18     27.26 o 
  -9   3   2     2638.85     2765.97     48.06 o 
  -7   3   2        1.62       17.26      5.84 o 
  -5   3   2     6530.79     6801.87     39.62 o 
  -3   3   2      582.02      495.26     12.19 o 
  -1   3   2      282.34      331.27     10.21 o 
   1   3   2     5084.19     4966.14     48.98 o 
   3   3   2        4.13        8.33      4.64 o 
   5   3   2     4185.88     4436.74     49.79 o 
   7   3   2      407.39      524.91     18.84 o 
   9   3   2      504.46      489.41     29.65 o 
  11   3   2      357.27      366.16     35.81 o 
  13   3   2      380.86      383.81     37.88 o 
  15   3   2       18.56      227.61     75.80 o 
  17   3   2        5.29       27.62     17.89 o 
  19   3   2       49.59       41.01     22.05 o 
 -20   4   2       45.64       54.40     24.78 o 
 -18   4   2       55.82       62.52     23.24 o 
 -16   4   2       76.50      101.32     24.41 o 
 -14   4   2      286.89      295.85     40.57 o 
 -12   4   2       19.30       47.32     13.81 o 
 -10   4   2      406.88      393.20     24.73 o 
  -8   4   2     8491.08     8839.98     75.89 o 
  -6   4   2     3039.05     2712.32     39.84 o 
  -4   4   2      599.10      532.37     10.08 o 
  -2   4   2     6636.35     6613.93     38.08 o 
   0   4   2       16.60       34.23      6.50 o 
   2   4   2     1388.71     1245.25     17.48 o 
   4   4   2     3183.79     2934.67     35.71 o 
   6   4   2      124.84       65.87     10.06 o 
   8   4   2      149.81      116.98     16.44 o 
  10   4   2      574.53      611.96     29.80 o 
  12   4   2      421.95      430.66     46.87 o 
  14   4   2      760.09      833.07     50.23 o 
  16   4   2      290.99      254.05     41.08 o 
  18   4   2        7.51       32.48     13.92 o 
 -19   5   2       73.22       59.86     25.21 o 
 -17   5   2       45.36       46.68     18.89 o 
 -15   5   2      764.85      729.15     54.29 o 
 -13   5   2     1718.36     1762.98     46.28 o 
 -11   5   2       31.87       35.87      8.94 o 
  -9   5   2     1063.02     1109.43     35.07 o 
  -7   5   2    18616.94    19779.07    265.85 o 
  -5   5   2    16426.17    16477.95    202.90 o 
  -3   5   2     1572.25     1403.64     21.06 o 
  -1   5   2     1048.03      925.60     17.99 o 
   1   5   2     8394.36     8411.71     53.80 o 
   3   5   2    17130.01    16479.07    108.91 o 
   5   5   2     1211.78      994.80     23.44 o 
   7   5   2      149.22      223.41     20.56 o 
   9   5   2       96.31       93.16     18.51 o 
  11   5   2      580.69      588.99     52.57 o 
  13   5   2     1068.89     1140.28     54.15 o 
  15   5   2      196.49      191.59     32.33 o 
  17   5   2        1.01       30.82     14.87 o 
  19   5   2      126.40      217.62     85.27 o 
 -18   6   2      135.37       77.23     28.96 o 
 -16   6   2      329.54      374.31     89.07 o 
 -14   6   2     1047.14     1090.98     94.32 o 
 -12   6   2     2230.76     2359.90     41.43 o 
 -10   6   2     3430.90     3600.53     54.98 o 
  -8   6   2     4312.07     4173.44     45.61 o 
  -6   6   2     6192.05     6039.81     53.71 o 
  -4   6   2    11984.88    13312.47    156.00 o 
  -2   6   2    10730.22    11263.96     99.06 o 
   0   6   2      606.84      497.53     22.78 o 
   2   6   2     1358.36     1039.69     21.31 o 
   4   6   2     9268.98     9331.13     92.93 o 
   6   6   2     1939.70     1944.23     38.83 o 
   8   6   2       11.91       35.15     13.63 o 
  10   6   2      659.55      754.00     51.07 o 
  12   6   2     3077.17     3124.85     78.27 o 
  14   6   2      981.49     1019.12     39.74 o 
  16   6   2        1.87       37.95     12.59 o 
  18   6   2       30.62       33.92     17.16 o 
 -17   7   2       70.08       94.84     25.24 o 
 -15   7   2       44.21       63.31     25.49 o 
 -13   7   2     1392.26     1408.69     51.66 o 
 -11   7   2     5211.37     5437.65    108.91 o 
  -9   7   2     2278.34     2408.73     61.48 o 
  -7   7   2      592.87      649.11     55.81 o 
  -5   7   2     3802.64     4045.31     55.90 o 
  -3   7   2     5023.78     4902.07     53.16 o 
  -1   7   2     3139.54     2990.13     61.79 o 
   1   7   2     2863.09     2934.67     57.71 o 
   3   7   2      363.70      343.95     25.80 o 
   5   7   2      260.98      354.12     34.03 o 
   7   7   2      291.79      289.18     33.09 o 
   9   7   2     3544.60     3677.27     59.22 o 
  11   7   2     1639.09     1712.45     43.44 o 
  13   7   2       31.26       46.88     13.29 o 
  15   7   2       14.64       27.58     15.92 o 
  17   7   2      167.40      134.88     29.86 o 
 -18   8   2      223.41      213.90     43.05 o 
 -16   8   2       18.28       71.08     22.59 o 
 -14   8   2      339.52      313.49     41.26 o 
 -12   8   2      252.76      223.18     29.53 o 
 -10   8   2     2603.29     2529.12     58.10 o 
  -8   8   2      539.14      534.44     28.31 o 
  -6   8   2       71.89       47.50     17.13 o 
  -4   8   2        0.12       18.20     11.64 o 
  -2   8   2     1699.68     1609.56     29.28 o 
   0   8   2     2991.23     2799.42     83.02 o 
   2   8   2      596.02      586.73     25.64 o 
   4   8   2     1847.17     1875.02     73.83 o 
   6   8   2       81.67       64.36     14.70 o 
   8   8   2      169.07      138.54     25.33 o 
  10   8   2       10.72       29.68     12.67 o 
  12   8   2        0.13       18.10     15.04 o 
  14   8   2       22.86       36.31     14.54 o 
  16   8   2       22.75       50.27     24.54 o 
 -17   9   2        0.90       36.49     18.28 o 
 -15   9   2      161.59      131.96     23.28 o 
 -13   9   2      506.38      553.26     43.12 o 
 -11   9   2       23.46       52.67     17.69 o 
  -9   9   2       23.08       50.61     11.15 o 
  -7   9   2      261.46      256.00     24.62 o 
  -5   9   2      767.18      690.44     35.57 o 
  -3   9   2      206.03      214.69     20.89 o 
  -1   9   2       38.77       39.93     11.75 o 
   1   9   2     1436.36     1364.56     33.25 o 
   3   9   2     1728.57     1828.24     41.92 o 
   5   9   2       44.84       67.53     12.17 o 
   7   9   2      736.43      672.82     68.60 o 
   9   9   2     2234.68     2230.18     51.57 o 
  11   9   2      336.62      334.56     44.72 o 
  13   9   2       12.07       30.19     11.37 o 
  15   9   2       35.76       50.03     21.28 o 
 -16  10   2       15.73       52.65     23.01 o 
 -14  10   2       27.94       32.17     26.22 o 
 -12  10   2     1306.65     1443.65     51.28 o 
 -10  10   2     2083.28     2021.57    104.24 o 
  -8  10   2        6.90       20.26     10.25 o 
  -6  10   2       63.28       49.49     13.46 o 
  -4  10   2     3615.84     3557.00     81.97 o 
  -2  10   2     7201.42     7487.06     97.21 o 
   0  10   2     2315.56     2281.64     67.00 o 
   2  10   2     1113.27     1026.58     54.28 o 
   4  10   2      328.52      324.82     35.44 o 
   6  10   2      839.56      950.57     48.44 o 
   8  10   2     4336.64     4492.85     89.94 o 
  10  10   2     2102.22     2083.88     60.49 o 
  12  10   2       12.26       29.40     12.89 o 
  14  10   2        1.98       37.47     12.16 o 
 -15  11   2      166.72      123.00     36.72 o 
 -13  11   2      139.18      110.76     29.70 o 
 -11  11   2       86.21       68.90     19.54 o 
  -9  11   2     1061.51     1079.20     69.60 o 
  -7  11   2     1901.75     2116.37     65.86 o 
  -5  11   2      134.92      176.98     29.10 o 
  -3  11   2     1215.77     1258.50     37.99 o 
  -1  11   2     8978.44     9814.12    209.27 o 
   1  11   2     3807.25     3939.56     77.03 o 
   3  11   2       10.85       31.22      9.11 o 
   5  11   2      551.21      610.98     48.80 o 
   7  11   2     2936.72     3233.88    192.22 o 
   9  11   2     1114.90     1287.20     50.07 o 
  11  11   2       87.00       55.49     17.75 o 
  13  11   2       55.67       58.01     15.87 o 
 -14  12   2       34.82       48.72     21.73 o 
 -12  12   2      122.14      117.75     29.18 o 
 -10  12   2       53.89       47.27     16.12 o 
  -8  12   2      475.71      499.73     56.60 o 
  -6  12   2     1212.87     1273.91     72.55 o 
  -4  12   2      652.55      597.89     43.00 o 
  -2  12   2      967.64      927.38     39.87 o 
   0  12   2      968.90      975.78     49.55 o 
   2  12   2      240.36      241.85     34.28 o 
   4  12   2      792.90      908.36     49.19 o 
   6  12   2     1028.43      962.29     55.43 o 
   8  12   2       50.75       67.93     16.50 o 
  10  12   2        2.90       15.29     15.47 o 
  12  12   2      208.21      201.45     28.13 o 
 -11  13   2        4.83       32.74     15.62 o 
  -9  13   2       36.54       62.34     20.63 o 
  -7  13   2      734.68      696.20    100.26 o 
  -5  13   2      598.20      564.93     65.41 o 
  -3  13   2       35.10       43.50     23.11 o 
  -1  13   2      333.55      319.63     34.41 o 
   1  13   2       40.00       52.31     14.75 o 
   3  13   2      757.82      850.16     46.97 o 
   5  13   2       58.08       72.10     16.11 o 
   7  13   2      145.60      113.65     26.41 o 
   9  13   2        6.57       39.59     14.53 o 
  11  13   2       90.44       92.85     23.61 o 
 -10  14   2        5.97       22.20     18.86 o 
  -8  14   2        2.42       38.79      9.55 o 
  -6  14   2       53.23       66.55     21.32 o 
  -4  14   2       13.16       39.04     17.69 o 
  -2  14   2      273.36      297.23     45.42 o 
   0  14   2      696.43      799.40     55.46 o 
   2  14   2        7.97       47.00     12.39 o 
   4  14   2       69.75       83.95     14.84 o 
   6  14   2      167.76      139.99     27.79 o 
   8  14   2      310.50      225.86     42.37 o 
  10  14   2        4.30       38.81     20.79 o 
  -7  15   2      136.89      108.62     24.12 o 
  -5  15   2      261.99      264.12     35.37 o 
  -3  15   2       20.86       33.78     19.18 o 
  -1  15   2       97.52       81.26     26.60 o 
   1  15   2      161.95      186.20     26.26 o 
   3  15   2       86.58      107.33     24.00 o 
   5  15   2      491.62      401.37     61.77 o 
   7  15   2      276.41      167.32     41.33 o 
  -4  16   2      310.92      238.83     61.43 o 
  -2  16   2        3.61       41.40     14.83 o 
   0  16   2       31.90       31.65     13.86 o 
   2  16   2      364.13      338.73     69.30 o 
   4  16   2      464.06      424.11     77.56 o 
 -19   1   3      157.79      147.63     38.03 o 
 -17   1   3        2.20       32.98     12.57 o 
 -15   1   3      244.51      200.70     26.46 o 
 -13   1   3      851.87      826.88     26.78 o 
 -11   1   3     4316.83     4337.22     72.27 o 
  -9   1   3     2925.87     3067.82     46.97 o 
  -7   1   3     1390.35     1319.61     21.24 o 
  -5   1   3       48.59       41.74      6.25 o 
  -3   1   3     9053.98     9373.64     47.29 o 
   1   1   3     6403.65     6143.74     35.91 o 
   3   1   3     6412.87     6153.52     32.11 o 
   5   1   3      683.63      600.05     11.52 o 
   7   1   3     7171.85     6989.69     66.06 o 
   9   1   3      559.08      517.09     31.61 o 
  11   1   3       17.89       25.56     13.76 o 
  13   1   3      900.09      903.78     36.27 o 
  15   1   3      358.03      322.10     39.08 o 
  17   1   3        7.69       19.53     15.37 o 
  19   1   3       33.55       41.63     13.16 o 
 -20   2   3       71.27       61.39     26.89 o 
 -18   2   3      105.22      113.69     29.25 o 
 -16   2   3       21.70       33.99      9.48 o 
 -14   2   3      165.94      193.26     23.57 o 
 -12   2   3     3720.02     3646.12     53.06 o 
 -10   2   3     7104.57     7302.68     64.15 o 
  -8   2   3     3512.45     3467.87     34.50 o 
  -6   2   3       88.25      105.83     10.23 o 
  -4   2   3     5146.05     5152.63     29.86 o 
   0   2   3    46162.29    46460.10    369.16 o 
   2   2   3       18.00       16.92      5.39 o 
   4   2   3     4593.17     4279.61     31.95 o 
   6   2   3     6458.62     6419.62     64.64 o 
   8   2   3     6775.73     6795.22     86.58 o 
  10   2   3     3515.14     3720.36     76.07 o 
  12   2   3       27.78       50.67     13.00 o 
  14   2   3       45.70       57.14     19.39 o 
  16   2   3      706.80      771.62     59.01 o 
  18   2   3      154.95      126.97     22.88 o 
 -19   3   3       20.55       28.66     16.76 o 
 -17   3   3      323.94      299.03     38.43 o 
 -15   3   3      558.52      532.28     48.40 o 
 -13   3   3      490.75      402.52     36.20 o 
 -11   3   3      109.51      105.88     17.29 o 
  -9   3   3     2379.71     2619.31     57.94 o 
  -7   3   3    12683.80    12507.68    103.88 o 
  -5   3   3     1575.65     1266.80     14.17 o 
  -3   3   3     1361.41     1303.69     19.16 o 
  -1   3   3    37625.46    38350.76    214.68 o 
   1   3   3    41567.75    40565.88    183.58 o 
   3   3   3    23566.07    23836.83    126.98 o 
   5   3   3     2551.27     2452.21     38.40 o 
   7   3   3     2367.18     2382.87     47.12 o 
   9   3   3     5441.31     5398.00    115.07 o 
  11   3   3      969.18     1104.64     44.27 o 
  13   3   3       21.43       55.39     17.93 o 
  15   3   3      162.81      154.05     25.29 o 
  17   3   3        8.69       18.34     12.52 o 
  19   3   3        0.87       35.78     11.99 o 
 -20   4   3        7.89       50.94     20.48 o 
 -18   4   3       37.18       55.59     17.80 o 
 -16   4   3      136.83      160.84     25.56 o 
 -14   4   3     1373.53     1393.42     34.45 o 
 -12   4   3      114.54      113.78     17.71 o 
 -10   4   3      797.53      769.79     23.51 o 
  -8   4   3     1296.62     1236.25     28.89 o 
  -6   4   3     8627.06     8251.82     83.30 o 
  -4   4   3     4414.13     4060.69     50.93 o 
  -2   4   3     4534.85     4473.30     31.77 o 
   0   4   3      756.52      691.92     14.22 o 
   2   4   3     9280.34     9271.30     57.23 o 
   4   4   3    15373.90    15229.53    111.25 o 
   6   4   3     1360.07     1390.37     27.75 o 
   8   4   3      221.29      240.86     26.71 o 
  10   4   3      306.05      318.52     35.16 o 
  12   4   3       17.02       47.17     14.62 o 
  14   4   3        1.98       42.82     13.76 o 
  16   4   3        1.01       32.53     14.23 o 
  18   4   3        5.53       13.88     12.32 o 
 -19   5   3        3.44       42.41     29.60 o 
 -17   5   3       11.03       34.32     15.20 o 
 -15   5   3        1.00       23.64     11.27 o 
 -13   5   3        5.91       11.89     10.66 o 
 -11   5   3       24.01       23.91      7.42 o 
  -9   5   3       38.37       39.91      6.67 o 
  -7   5   3     1596.82     1579.35     23.05 o 
  -5   5   3     1279.05     1188.41     27.19 o 
  -3   5   3      479.27      493.84     17.15 o 
  -1   5   3      615.91      574.33     18.24 o 
   1   5   3     1131.46     1050.35     20.78 o 
   3   5   3       13.78       37.76      7.94 o 
   5   5   3     1699.46     1918.69     45.93 o 
   7   5   3      246.27      274.19     22.35 o 
   9   5   3      771.47      752.91     46.55 o 
  11   5   3      596.16      532.17     43.61 o 
  13   5   3      507.98      460.52     51.27 o 
  15   5   3        3.95       32.36     15.64 o 
  17   5   3       19.16       25.69     12.08 o 
 -18   6   3        0.23       27.29     21.44 o 
 -16   6   3       37.64       92.31     21.52 o 
 -14   6   3      446.20      442.68     39.17 o 
 -12   6   3       14.23       26.13     10.18 o 
 -10   6   3      248.26      238.12     34.43 o 
  -8   6   3      608.47      643.53     28.96 o 
  -6   6   3      806.09      715.78     23.14 o 
  -4   6   3      852.37     1043.25     44.52 o 
  -2   6   3     1093.21     1069.32     19.17 o 
   0   6   3      585.06      686.21     21.60 o 
   2   6   3     6104.88     5882.09     77.35 o 
   4   6   3     4276.25     4569.59    131.39 o 
   6   6   3        9.00       24.72      9.95 o 
   8   6   3      191.56      220.54     28.16 o 
  10   6   3     2019.75     2190.37    168.24 o 
  12   6   3     1207.95     1164.53    122.01 o 
  14   6   3        2.43       24.87     11.52 o 
  16   6   3       22.61       23.60     11.84 o 
  18   6   3        0.16       30.72     16.66 o 
 -17   7   3        7.77       70.17     22.60 o 
 -15   7   3      210.23      146.51     30.57 o 
 -13   7   3      316.95      333.14     38.09 o 
 -11   7   3        2.44       22.13     13.64 o 
  -9   7   3      126.01      124.05     15.23 o 
  -7   7   3     1651.32     1575.65     81.21 o 
  -5   7   3     9279.55     9528.61     74.68 o 
  -3   7   3      302.54      247.42     16.85 o 
  -1   7   3     3056.42     3263.10     58.52 o 
   1   7   3     3083.44     2960.93     53.35 o 
   3   7   3    15405.43    16208.27    314.43 o 
   5   7   3     1504.87     1499.26     52.66 o 
   7   7   3      231.99      253.90     29.65 o 
   9   7   3      490.27      529.49     32.99 o 
  11   7   3     2346.56     2397.36     62.94 o 
  13   7   3      234.89      218.20     33.23 o 
  15   7   3       30.12       40.45     13.71 o 
  17   7   3       78.24       57.97     22.62 o 
 -18   8   3       35.53       52.51     15.94 o 
 -16   8   3       12.17       23.35     17.69 o 
 -14   8   3        7.77       21.01     14.40 o 
 -12   8   3       89.78      102.56     22.85 o 
 -10   8   3      966.24     1051.61     47.27 o 
  -8   8   3      548.89      519.75     74.60 o 
  -6   8   3      524.41      489.73     36.45 o 
  -4   8   3     2455.07     2358.33     54.67 o 
  -2   8   3     4818.85     4762.98     73.34 o 
   0   8   3     4136.16     4025.38     59.42 o 
   2   8   3      228.58      222.28     22.04 o 
   4   8   3      239.35      234.15     26.90 o 
   6   8   3     5078.03     5270.50     92.97 o 
   8   8   3     2013.23     2107.77     50.43 o 
  10   8   3      128.85      114.80     18.29 o 
  12   8   3      365.11      391.98     38.82 o 
  14   8   3      205.79      152.03     27.61 o 
  16   8   3       68.62       68.06     21.78 o 
 -17   9   3        0.82       25.41     20.02 o 
 -15   9   3        1.07       47.43     17.95 o 
 -13   9   3       47.75       50.66     15.75 o 
 -11   9   3      401.91      476.31     48.29 o 
  -9   9   3       35.67       48.93     16.07 o 
  -7   9   3        9.68        7.27      6.46 o 
  -5   9   3     2040.90     2065.86     60.40 o 
  -3   9   3     3324.74     3233.81     65.92 o 
  -1   9   3     2220.16     2306.57     48.56 o 
   1   9   3     1971.56     2003.19     44.11 o 
   3   9   3      164.12      172.29     21.73 o 
   5   9   3     2227.33     2247.79     53.78 o 
   7   9   3     5232.75     5474.89    112.19 o 
   9   9   3      621.58      580.97     38.83 o 
  11   9   3       23.40       56.41     14.40 o 
  13   9   3       71.31       87.84     25.08 o 
  15   9   3       52.44       56.42     20.20 o 
 -16  10   3      203.39      162.70     46.79 o 
 -14  10   3      156.75      122.32     28.21 o 
 -12  10   3      197.57      189.09     37.36 o 
 -10  10   3      904.81      954.08     41.62 o 
  -8  10   3       98.24       71.16     20.42 o 
  -6  10   3      685.85      637.07     22.15 o 
  -4  10   3      139.48      113.29     18.07 o 
  -2  10   3     2245.07     2254.25     71.96 o 
   0  10   3     3209.05     3230.68     60.65 o 
   2  10   3      545.31      564.64     34.18 o 
   4  10   3       74.38       77.74     14.78 o 
   6  10   3     3174.44     3261.25     64.70 o 
   8  10   3     2284.80     2368.13     73.67 o 
  10  10   3        5.24       50.90     13.50 o 
  12  10   3        7.19       45.54     13.70 o 
  14  10   3       50.99       54.56     22.90 o 
 -15  11   3      174.88      115.19     53.63 o 
 -13  11   3       49.65       64.70     22.05 o 
 -11  11   3      284.24      273.42     37.80 o 
  -9  11   3        0.29       22.76     26.03 o 
  -7  11   3        9.63       22.12     13.91 o 
  -5  11   3        1.56       18.00     10.93 o 
  -3  11   3       32.01       36.44      9.81 o 
  -1  11   3        1.95       30.13      8.03 o 
   1  11   3      405.59      433.52     46.36 o 
   3  11   3     1109.31     1118.26     56.03 o 
   5  11   3      337.52      328.79     32.73 o 
   7  11   3        1.28       20.56     16.72 o 
   9  11   3       11.77       44.87     14.40 o 
  11  11   3      176.93      109.65     26.41 o 
  13  11   3       21.70       23.50     14.05 o 
 -14  12   3       22.71       43.23     17.92 o 
 -12  12   3        5.20       49.42     24.76 o 
 -10  12   3      715.75      664.26     92.65 o 
  -8  12   3      292.91      256.70     39.07 o 
  -6  12   3       76.50       69.65     17.57 o 
  -4  12   3      251.03      228.10     31.37 o 
  -2  12   3     1364.21     1307.23     43.60 o 
   0  12   3       43.58       43.26      9.12 o 
   2  12   3      239.62      232.74     23.18 o 
   4  12   3      542.96      525.18     39.83 o 
   6  12   3      394.44      395.22     54.32 o 
   8  12   3        4.74       29.39     12.45 o 
  10  12   3        4.04       32.47     12.17 o 
  12  12   3        6.63        8.83     17.61 o 
 -11  13   3       26.13       24.93     24.13 o 
  -9  13   3      284.98      378.86     44.22 o 
  -7  13   3     1172.96     1305.99     80.13 o 
  -5  13   3      996.89     1010.71     56.16 o 
  -3  13   3      247.06      282.99     42.97 o 
  -1  13   3      180.42      203.34     23.68 o 
   1  13   3      729.88      755.34     47.50 o 
   3  13   3     1045.05     1009.50     47.19 o 
   5  13   3      574.31      599.21     51.96 o 
   7  13   3      325.73      311.40     63.03 o 
   9  13   3       55.54       56.13     24.37 o 
  11  13   3        4.28       39.07     19.44 o 
 -10  14   3      158.73      106.21     40.75 o 
  -8  14   3      708.37      782.01     93.77 o 
  -6  14   3     1727.11     1908.39    131.44 o 
  -4  14   3     1335.86     1498.28     56.52 o 
  -2  14   3      161.37      154.93     30.02 o 
   0  14   3      233.16      191.78     31.19 o 
   2  14   3     1872.72     1919.02     64.45 o 
   4  14   3     1609.19     1804.50     81.01 o 
   6  14   3       94.43       84.71     20.33 o 
   8  14   3       10.95       45.13     14.37 o 
  -7  15   3      451.33      316.65     48.60 o 
  -5  15   3      989.67      980.60     69.68 o 
  -3  15   3      529.28      516.42     83.27 o 
  -1  15   3      261.71      209.28     38.11 o 
   1  15   3      713.91      601.13     73.15 o 
   3  15   3      682.11      657.39     84.36 o 
   5  15   3       86.42       90.57     22.59 o 
   7  15   3        5.11       26.94     14.73 o 
  -4  16   3      161.43      110.28     25.69 o 
  -2  16   3      186.25      108.42     24.25 o 
   0  16   3      268.29      244.02     37.85 o 
   2  16   3      160.83      134.27     31.41 o 
 -20   0   4      155.61      189.71     68.64 o 
 -18   0   4       54.10       34.45     30.09 o 
 -16   0   4      705.22      735.22     69.42 o 
 -14   0   4     1395.19     1419.26     50.25 o 
 -12   0   4      658.08      676.06     40.71 o 
 -10   0   4     1732.62     1485.48     48.65 o 
  -8   0   4      829.70      706.81     16.64 o 
  -6   0   4      131.57      155.79     16.39 o 
  -4   0   4     5687.29     5743.32     40.79 o 
  -2   0   4    53201.46    51745.65    511.58 o 
   0   0   4    22989.34    23018.62    163.18 o 
   2   0   4    16635.59    16800.59    142.21 o 
   4   0   4      861.70      801.69     26.80 o 
   6   0   4    49355.19    50088.53    572.38 o 
   8   0   4     6662.63     6759.82    101.72 o 
  10   0   4      560.74      607.82     81.75 o 
  12   0   4     1895.77     1930.08     57.35 o 
  14   0   4       71.21      109.88     26.07 o 
  16   0   4      614.87      655.41     60.65 o 
  18   0   4      999.98      928.32     82.99 o 
 -19   1   4       55.66       48.51     18.15 o 
 -17   1   4      645.79      716.19     68.35 o 
 -15   1   4     1163.98     1076.98     30.95 o 
 -13   1   4      429.06      360.45     32.98 o 
 -11   1   4      452.04      489.69     23.75 o 
  -9   1   4       37.58       27.56      5.53 o 
  -7   1   4      390.40      378.58     15.89 o 
  -5   1   4    14964.26    14758.71    160.69 o 
  -3   1   4      263.49      214.06      8.63 o 
  -1   1   4     4114.36     4200.42     27.19 o 
   1   1   4     7855.03     7376.67     38.20 o 
   3   1   4     4014.63     3724.62     30.67 o 
   5   1   4     6545.65     6676.00     52.66 o 
   7   1   4     9398.38     9919.12    110.82 o 
   9   1   4     1709.84     1675.01     45.07 o 
  11   1   4     1340.34     1189.41     47.22 o 
  13   1   4     1196.70     1154.74     82.05 o 
  15   1   4      659.68      832.35     78.11 o 
  17   1   4      417.68      529.38     58.14 o 
  19   1   4        0.47       31.70     11.65 o 
 -20   2   4       55.20      129.13     39.79 o 
 -18   2   4        7.78       37.83     16.23 o 
 -16   2   4      103.62       83.31     17.17 o 
 -14   2   4      618.03      578.80     32.32 o 
 -12   2   4      378.27      393.80     22.14 o 
 -10   2   4       23.12       23.26      6.62 o 
  -8   2   4      634.64      762.71     13.24 o 
  -6   2   4     2303.04     2156.36     25.73 o 
  -4   2   4     1203.94     1102.49     19.28 o 
  -2   2   4    42662.21    43931.93    339.01 o 
   0   2   4     5576.69     5798.88     33.85 o 
   2   2   4    18103.12    17874.02     83.84 o 
   4   2   4     1383.21     1335.16     31.55 o 
   6   2   4        7.38       28.60     12.57 o 
   8   2   4      358.69      355.18     33.30 o 
  10   2   4     2480.62     2570.69     55.63 o 
  12   2   4     2500.96     2571.97     89.20 o 
  14   2   4      115.97       77.67     16.50 o 
  16   2   4        0.56       14.41     14.85 o 
  18   2   4       73.24      104.43     17.72 o 
 -19   3   4        1.40       73.80     42.84 o 
 -17   3   4        8.80       29.36     11.58 o 
 -15   3   4      104.29       72.60     21.26 o 
 -13   3   4      132.07       96.56     14.16 o 
 -11   3   4     1234.08     1195.89     32.27 o 
  -9   3   4      175.76      166.55     13.71 o 
  -7   3   4       41.65       33.16      6.04 o 
  -5   3   4        1.77        8.75      6.09 o 
  -3   3   4    20468.83    21766.35    109.57 o 
  -1   3   4    51383.76    53142.60    312.18 o 
   1   3   4     2590.27     2519.82     24.65 o 
   3   3   4    10098.49    10672.91     67.16 o 
   5   3   4     3305.11     3237.23     37.01 o 
   7   3   4     4315.53     4601.78     58.95 o 
   9   3   4       20.28       28.61     10.13 o 
  11   3   4      735.36      817.89     34.12 o 
  13   3   4       49.85       47.98     12.75 o 
  15   3   4        1.53       32.42     16.71 o 
  17   3   4       10.60       41.00     18.97 o 
 -20   4   4        4.74       61.19     25.32 o 
 -18   4   4      165.95      246.53     51.22 o 
 -16   4   4      189.90      210.16     33.77 o 
 -14   4   4      395.95      420.75     40.04 o 
 -12   4   4     2065.93     2177.00     41.39 o 
 -10   4   4      173.97      145.62     14.24 o 
  -8   4   4      547.80      474.59     17.96 o 
  -6   4   4    13229.45    13564.29    148.47 o 
  -4   4   4     6120.60     6521.27     49.62 o 
  -2   4   4      388.04      379.02     10.18 o 
   0   4   4     4839.01     4743.87     41.46 o 
   2   4   4     1952.43     1866.17     23.86 o 
   4   4   4     4043.35     3884.05     41.84 o 
   6   4   4     3746.59     3802.46     69.37 o 
   8   4   4     1762.66     1930.50     40.89 o 
  10   4   4      699.46      725.90     45.79 o 
  12   4   4      204.56      205.78     30.31 o 
  14   4   4       53.96       62.98     19.49 o 
  16   4   4       52.62       71.21     16.16 o 
  18   4   4       16.06       41.87     10.84 o 
 -19   5   4        1.39       47.82     22.82 o 
 -17   5   4      636.16      720.27     79.51 o 
 -15   5   4      733.15      880.43     66.34 o 
 -13   5   4      536.22      504.06     28.46 o 
 -11   5   4      987.77      896.69     23.55 o 
  -9   5   4     1816.72     1818.47     23.02 o 
  -7   5   4     6046.69     5998.10     97.96 o 
  -5   5   4    11468.62    11814.70    121.07 o 
  -3   5   4      996.90     1050.02     16.54 o 
  -1   5   4       25.04       18.67      6.29 o 
   1   5   4     8447.53     8044.40     69.36 o 
   3   5   4    20088.68    20517.50    192.26 o 
   5   5   4     3898.39     4147.65     89.13 o 
   7   5   4       14.98       31.11     19.64 o 
   9   5   4     3023.63     3191.23     61.66 o 
  11   5   4     3665.11     3758.00     70.69 o 
  13   5   4      263.08      240.98     29.83 o 
  15   5   4        2.95       23.01     11.84 o 
  17   5   4       20.47       42.00     15.89 o 
 -18   6   4       19.95       25.85     17.41 o 
 -16   6   4      105.85       90.44     20.88 o 
 -14   6   4      962.89     1067.75     54.93 o 
 -12   6   4      595.68      618.65     25.52 o 
 -10   6   4        6.36        9.96      9.26 o 
  -8   6   4     3125.02     3120.20    181.78 o 
  -6   6   4    14226.44    14413.89    108.87 o 
  -4   6   4     2223.39     2037.12     74.21 o 
  -2   6   4      291.66      364.19     16.20 o 
   0   6   4     6045.38     5848.02     52.93 o 
   2   6   4    18626.73    18760.50    192.91 o 
   4   6   4     7385.04     7599.36     86.22 o 
   6   6   4      313.87      340.29     25.61 o 
   8   6   4      574.70      633.19     33.68 o 
  10   6   4     1450.95     1428.48     48.15 o 
  12   6   4      573.75      574.64     43.95 o 
  14   6   4      280.16      301.49     33.19 o 
  16   6   4       56.69       45.62     14.60 o 
 -17   7   4       35.04       51.78     24.55 o 
 -15   7   4       23.74       60.40     34.81 o 
 -13   7   4      519.67      621.03     66.65 o 
 -11   7   4      420.48      472.97     43.49 o 
  -9   7   4      598.80      536.69     41.07 o 
  -7   7   4      368.15      449.98     41.23 o 
  -5   7   4      284.74      233.59     28.55 o 
  -3   7   4     4319.68     3934.91     66.36 o 
  -1   7   4     5304.38     4973.56     59.83 o 
   1   7   4      541.77      624.63     30.60 o 
   3   7   4     1530.55     1681.29     34.14 o 
   5   7   4     2887.30     2898.53     88.44 o 
   7   7   4      820.99      770.52     30.81 o 
   9   7   4      277.26      349.77     71.32 o 
  11   7   4       56.74       56.03     16.03 o 
  13   7   4       35.70       28.17     17.00 o 
  15   7   4      141.94      118.64     22.96 o 
  17   7   4       36.92       37.33     16.27 o 
 -18   8   4       18.43       46.79     23.52 o 
 -16   8   4      108.57       97.72     25.73 o 
 -14   8   4        8.54       42.98     18.89 o 
 -12   8   4       96.69      106.26     19.89 o 
 -10   8   4      553.90      675.65     57.60 o 
  -8   8   4     1116.75     1289.47    127.78 o 
  -6   8   4      417.24      454.32     31.62 o 
  -4   8   4       87.96       67.68     11.16 o 
  -2   8   4     1533.43     1459.05     44.36 o 
   0   8   4       14.01       21.97      8.45 o 
   2   8   4       20.16        6.45     13.10 o 
   4   8   4      456.27      529.40     30.49 o 
   6   8   4      422.73      451.50     32.77 o 
   8   8   4      140.07      153.73     23.11 o 
  10   8   4        1.77       18.39     13.29 o 
  12   8   4        9.89       21.65     10.94 o 
  14   8   4      124.81      113.52     24.25 o 
  16   8   4       41.79       44.59     18.61 o 
 -17   9   4       27.63       27.50     23.04 o 
 -15   9   4       11.08       31.83     20.74 o 
 -13   9   4      144.48      136.56     25.35 o 
 -11   9   4        3.61       15.74     22.41 o 
  -9   9   4      224.37      247.56     32.65 o 
  -7   9   4      119.66      104.88     21.05 o 
  -5   9   4       20.63       17.55      9.76 o 
  -3   9   4      108.47       98.26     11.99 o 
  -1   9   4      955.65     1030.42     62.17 o 
   1   9   4     1425.07     1416.34     52.59 o 
   3   9   4      344.63      391.28     38.17 o 
   5   9   4       48.00       33.47     11.93 o 
   7   9   4      106.99      103.16     21.41 o 
   9   9   4      151.51      170.55     22.39 o 
  11   9   4      231.44      235.90     33.92 o 
  13   9   4        5.62       35.45     14.83 o 
  15   9   4        8.58       48.54     17.92 o 
 -16  10   4        2.49       30.98     18.87 o 
 -14  10   4        3.71       43.70     22.35 o 
 -12  10   4      184.41      235.65     39.75 o 
 -10  10   4     1341.18     1546.56     98.19 o 
  -8  10   4      626.57      667.90     66.18 o 
  -6  10   4      825.01      734.12     62.13 o 
  -4  10   4       21.74       42.19     10.60 o 
  -2  10   4    10524.00    11238.95    230.25 o 
   0  10   4     3567.53     3806.92     71.58 o 
   2  10   4     1307.28     1267.27     41.95 o 
   4  10   4       28.03       42.01     20.13 o 
   6  10   4     4004.56     3989.63    105.57 o 
   8  10   4     1114.03     1225.18     54.98 o 
  10  10   4       49.41       35.65     11.94 o 
  12  10   4        3.91       39.63     10.54 o 
  14  10   4      367.93      331.81     84.66 o 
 -15  11   4        7.17       -0.49     33.02 o 
 -13  11   4      283.17      372.32     56.78 o 
 -11  11   4     1118.79     1160.26     59.20 o 
  -9  11   4      534.45      555.00    178.94 o 
  -7  11   4      203.68      205.53     29.22 o 
  -5  11   4      451.47      423.54     49.53 o 
  -3  11   4      756.71      844.33     39.82 o 
  -1  11   4      430.13      519.17     43.88 o 
   1  11   4      909.28      851.98     39.00 o 
   3  11   4     2028.65     2079.77     82.17 o 
   5  11   4      704.07      793.13     47.86 o 
   7  11   4      461.40      601.46     58.47 o 
   9  11   4      792.06      808.47     43.13 o 
  11  11   4      319.11      260.87     38.17 o 
  13  11   4      284.99      222.50     54.42 o 
 -14  12   4       30.51       47.75     14.02 o 
 -12  12   4       66.31       83.90     33.71 o 
 -10  12   4      706.25      820.39    107.99 o 
  -8  12   4      733.83      777.26     49.38 o 
  -6  12   4       53.70       77.13     19.74 o 
  -4  12   4      204.27      237.94     29.30 o 
  -2  12   4      865.20      917.51     47.35 o 
   0  12   4      279.27      226.72     31.15 o 
   2  12   4      500.14      483.42     39.99 o 
   4  12   4     1087.17     1152.09     53.96 o 
   6  12   4      808.27      821.79     46.48 o 
   8  12   4      644.79      587.57     69.09 o 
  10  12   4      159.16       80.91     24.52 o 
  12  12   4      134.31       83.57     29.34 o 
 -11  13   4      104.69       80.02     22.75 o 
  -9  13   4        1.32       32.09     15.69 o 
  -7  13   4      928.25     1001.20     86.17 o 
  -5  13   4      509.82      491.04     66.92 o 
  -3  13   4       17.09       51.55     19.74 o 
  -1  13   4       51.70       38.68     14.53 o 
   1  13   4      471.79      410.64     49.16 o 
   3  13   4     1665.26     1643.73     82.00 o 
   5  13   4      105.06       85.48     14.33 o 
   7  13   4       69.31       82.86     24.88 o 
   9  13   4      193.97      121.50     26.38 o 
  11  13   4      417.69      269.06     88.10 o 
 -10  14   4      215.90      124.85     33.20 o 
  -8  14   4      107.00       83.32     24.51 o 
  -6  14   4      107.26       97.88     22.56 o 
  -4  14   4       68.28       72.58     21.29 o 
  -2  14   4       42.48       68.07     11.24 o 
   0  14   4       63.47       68.77     13.80 o 
   2  14   4        8.01       18.36     12.95 o 
   4  14   4        1.41       22.07     12.46 o 
   6  14   4       23.10       32.26     20.06 o 
   8  14   4       38.54       79.05     21.86 o 
  -7  15   4      124.77      114.97     26.90 o 
  -5  15   4      180.06      175.49     34.41 o 
  -3  15   4      114.64      106.97     25.85 o 
  -1  15   4       48.71       18.62     10.93 o 
   1  15   4      454.39      449.15     58.76 o 
   3  15   4      515.58      536.55     76.52 o 
   5  15   4       23.67       35.07     15.95 o 
  -2  16   4      159.84      186.38     25.78 o 
   0  16   4      429.93      518.59     71.01 o 
   2  16   4      736.16      470.10    100.29 o 
 -19   1   5        4.36       17.07     13.61 o 
 -17   1   5      104.18       79.12     46.04 o 
 -15   1   5        7.15       35.54     13.10 o 
 -13   1   5      174.97      176.31     22.53 o 
 -11   1   5     1229.01     1133.37     30.13 o 
  -9   1   5     1410.03     1388.93     19.38 o 
  -7   1   5     1160.31     1210.81     34.95 o 
  -5   1   5      100.92       91.41      7.23 o 
  -3   1   5     9683.73     9373.10     43.85 o 
  -1   1   5       73.46       62.33      5.95 o 
   1   1   5      133.08      139.91      9.96 o 
   3   1   5     3442.14     3305.94     34.52 o 
   5   1   5     2289.90     1994.29     38.85 o 
   7   1   5     1399.37     1340.80     41.78 o 
   9   1   5      187.84      152.43     22.41 o 
  11   1   5      242.59      277.22     33.24 o 
  13   1   5        5.27       40.90     16.60 o 
  15   1   5      252.86      301.28     35.85 o 
  17   1   5        3.63       49.91     14.68 o 
 -20   2   5       96.51       90.66     41.69 o 
 -18   2   5       10.76       28.81     16.49 o 
 -16   2   5       17.74       39.29     17.67 o 
 -14   2   5       14.51       24.73     12.18 o 
 -12   2   5     1356.61     1425.32     54.63 o 
 -10   2   5     3667.59     3660.31     61.38 o 
  -8   2   5      478.81      459.36     21.35 o 
  -6   2   5      369.00      328.52     14.68 o 
  -4   2   5    10020.17    10481.26     99.93 o 
  -2   2   5     9270.49     8740.62     48.26 o 
   0   2   5     1369.67     1036.89     21.04 o 
   2   2   5      192.15      201.49     14.29 o 
   4   2   5     1658.32     1659.34     28.17 o 
   6   2   5     8142.26     7694.30     68.92 o 
   8   2   5     1595.91     1444.61     34.02 o 
  10   2   5      421.00      397.53     28.57 o 
  12   2   5       40.69       70.30     16.21 o 
  14   2   5      972.26     1058.27     60.26 o 
  16   2   5      101.03       68.89     15.72 o 
  18   2   5        9.39       51.55     16.25 o 
 -19   3   5       12.38       56.40     23.28 o 
 -17   3   5      240.28      203.69     43.23 o 
 -15   3   5       84.82       83.94     19.35 o 
 -13   3   5       41.61       38.89     16.47 o 
 -11   3   5     1147.99     1085.64     26.31 o 
  -9   3   5    12239.15    12642.03    104.23 o 
  -7   3   5    14834.94    15529.51    127.83 o 
  -5   3   5     2223.48     2119.28     19.39 o 
  -3   3   5     1548.56     1376.97     25.80 o 
  -1   3   5     8522.43     8553.27     50.45 o 
   1   3   5     9475.48     9136.20     69.02 o 
   3   3   5     5274.82     4713.70     41.37 o 
   5   3   5      875.16      676.17     23.38 o 
   7   3   5       32.41       24.44      9.78 o 
   9   3   5      488.05      510.55     36.68 o 
  11   3   5     2591.45     2752.88     65.00 o 
  13   3   5     1430.86     1473.31     53.08 o 
  15   3   5       18.83       44.27     16.28 o 
  17   3   5        6.52       32.94     14.56 o 
 -18   4   5       63.32       83.29     29.82 o 
 -16   4   5       70.61       43.60     17.54 o 
 -14   4   5      169.54      218.46     30.44 o 
 -12   4   5     3766.40     3830.93     85.17 o 
 -10   4   5     1638.42     1672.59     30.34 o 
  -8   4   5     1481.99     1458.66     26.17 o 
  -6   4   5    14549.78    14836.82    274.30 o 
  -4   4   5    11255.45    12231.03    113.05 o 
  -2   4   5     3021.02     3239.65     35.35 o 
   0   4   5     5057.29     4717.06     31.59 o 
   2   4   5     9121.71     8253.91    103.31 o 
   4   4   5     4711.00     4700.98     47.73 o 
   6   4   5       40.99       38.38      8.48 o 
   8   4   5       70.09       65.32     18.71 o 
  10   4   5     2788.46     2811.94     51.85 o 
  12   4   5     2058.88     2004.51     51.74 o 
  14   4   5      214.16      146.08     28.69 o 
  16   4   5        1.37       42.99     12.18 o 
  18   4   5       65.55       59.84     16.39 o 
 -19   5   5        6.60       78.23     31.53 o 
 -17   5   5       49.42       57.96     20.35 o 
 -15   5   5        5.10       27.73     26.95 o 
 -13   5   5      307.71      278.88     37.19 o 
 -11   5   5      686.94      599.55     21.91 o 
  -9   5   5      559.60      597.99     24.57 o 
  -7   5   5     1735.98     1806.70     31.04 o 
  -5   5   5      604.66      624.32     38.42 o 
  -3   5   5     1721.86     1687.08     22.21 o 
  -1   5   5    11243.38    11613.75     96.15 o 
   1   5   5     3936.77     3951.38     41.25 o 
   3   5   5     2072.54     2075.47     41.45 o 
   5   5   5      110.64      121.53     15.90 o 
   7   5   5       81.37       84.53     11.14 o 
   9   5   5     2315.44     2498.41     72.86 o 
  11   5   5     1645.38     1625.92     39.71 o 
  13   5   5       28.23       46.11     25.89 o 
  15   5   5       30.70       33.75     14.56 o 
  17   5   5       13.87       31.19     10.30 o 
 -18   6   5       12.74        2.58     24.33 o 
 -16   6   5       45.05       60.84     19.98 o 
 -14   6   5        2.40       29.62     14.18 o 
 -12   6   5      108.37       55.35     18.57 o 
 -10   6   5        7.30       12.11      7.22 o 
  -8   6   5      200.77      194.55     21.10 o 
  -6   6   5     2820.63     2851.49     67.82 o 
  -4   6   5      323.42      336.13     25.14 o 
  -2   6   5    11537.77    12254.78     97.56 o 
   0   6   5      762.25      807.22     34.92 o 
   2   6   5     6537.78     6661.71     95.97 o 
   4   6   5       14.60       11.23     10.68 o 
   6   6   5      760.94      834.92     24.26 o 
   8   6   5       21.94       49.07     16.00 o 
  10   6   5       18.63       34.45     15.28 o 
  12   6   5      447.93      493.10     39.64 o 
  14   6   5       12.89       29.21     14.61 o 
  16   6   5        7.85       32.50     15.50 o 
 -17   7   5      160.97      123.89     27.79 o 
 -15   7   5     1175.94     1133.78    277.80 o 
 -13   7   5       31.37       47.53     38.98 o 
 -11   7   5       65.52       66.99     14.49 o 
  -9   7   5     2009.90     2156.95     49.54 o 
  -7   7   5     3415.79     3523.22     75.03 o 
  -5   7   5      598.71      572.33     27.21 o 
  -3   7   5       83.99       95.50     11.10 o 
  -1   7   5      727.90      689.94     24.32 o 
   1   7   5     4640.10     4256.35     44.67 o 
   3   7   5     2190.12     2167.68     59.30 o 
   5   7   5      486.42      494.49     32.48 o 
   7   7   5      649.81      620.33     50.65 o 
   9   7   5      411.93      400.80     32.44 o 
  11   7   5     1035.99     1032.86     56.98 o 
  13   7   5      467.40      470.34     64.29 o 
  15   7   5        0.69       32.69     26.75 o 
 -16   8   5      355.18      273.50     53.65 o 
 -14   8   5     1090.25     1197.83    117.91 o 
 -12   8   5      771.64      780.17     76.42 o 
 -10   8   5      708.84      717.11     53.31 o 
  -8   8   5      587.75      669.84     64.94 o 
  -6   8   5     1367.27     1396.24     63.85 o 
  -4   8   5     3769.45     3700.88     62.54 o 
  -2   8   5     2754.95     2596.29     38.62 o 
   0   8   5     4568.99     4609.95     89.03 o 
   2   8   5     4772.48     4621.00     87.17 o 
   4   8   5      174.37      143.27     19.16 o 
   6   8   5     1081.26     1075.30     52.58 o 
   8   8   5     4531.96     4858.34    114.50 o 
  10   8   5     1438.60     1577.92     58.17 o 
  12   8   5       70.26       57.79     15.87 o 
  14   8   5       72.93       32.91     20.95 o 
  16   8   5      365.09      412.78     71.23 o 
 -17   9   5        1.81       26.96     20.18 o 
 -15   9   5       23.37       31.98     17.01 o 
 -13   9   5     1196.44     1228.33     86.64 o 
 -11   9   5     2830.58     3156.77    104.88 o 
  -9   9   5      491.95      552.44     63.64 o 
  -7   9   5      101.87       96.49     18.57 o 
  -5   9   5     2113.07     2222.68     57.89 o 
  -3   9   5    10235.90    10310.81    112.86 o 
  -1   9   5     2461.66     2454.90     56.43 o 
   1   9   5       19.73       21.68      9.95 o 
   3   9   5      266.53      237.83     24.78 o 
   5   9   5     1695.62     1679.14     61.40 o 
   7   9   5     1836.39     1799.75     57.82 o 
   9   9   5      403.86      451.66     44.39 o 
  11   9   5      257.01      256.18     31.87 o 
  13   9   5      324.59      416.10     61.72 o 
  15   9   5      245.21      183.10     48.50 o 
 -16  10   5        8.87       26.59     21.40 o 
 -14  10   5       11.86       50.32     27.09 o 
 -12  10   5       68.32       79.59     24.59 o 
 -10  10   5     1168.46     1447.55     83.88 o 
  -8  10   5     1688.12     1607.28     59.97 o 
  -6  10   5        8.23       14.99     22.55 o 
  -4  10   5        4.21       17.47     10.22 o 
  -2  10   5     2669.48     2539.26     48.67 o 
   0  10   5      896.98      881.96     37.75 o 
   2  10   5      616.02      617.09     58.36 o 
   4  10   5      173.23      186.95     24.48 o 
   6  10   5      407.38      368.65     38.08 o 
   8  10   5       73.53       78.73     17.91 o 
  10  10   5        7.59       19.55      9.49 o 
  12  10   5      203.59      199.93     37.07 o 
  14  10   5      157.32      161.33     34.67 o 
 -15  11   5       94.35       70.43     28.04 o 
 -13  11   5        0.66       29.64     20.17 o 
 -11  11   5        4.69       28.24     17.21 o 
  -9  11   5        6.68       41.17     15.95 o 
  -7  11   5      141.06      223.02     28.84 o 
  -5  11   5        0.11       15.30     18.17 o 
  -3  11   5      621.38      672.35     60.25 o 
  -1  11   5      589.74      596.42     39.06 o 
   1  11   5      127.48      136.03     20.18 o 
   3  11   5       28.26       55.31     14.40 o 
   5  11   5       68.33       55.47     15.99 o 
   7  11   5      626.92      608.08     68.93 o 
   9  11   5      582.06      527.40     63.78 o 
  11  11   5      102.85       86.98     18.10 o 
  13  11   5      258.35      163.76     36.12 o 
 -12  12   5      217.39      206.59     64.64 o 
 -10  12   5       15.49       20.88     20.06 o 
  -8  12   5      103.25       90.91     21.45 o 
  -6  12   5      259.72      273.96     42.09 o 
  -4  12   5      596.14      534.08     55.64 o 
  -2  12   5     2687.39     2569.13     81.90 o 
   0  12   5     1350.45     1363.71     69.12 o 
   2  12   5       71.04       49.32     12.52 o 
   4  12   5      159.71      163.03     19.74 o 
   6  12   5     2489.36     2630.95    105.40 o 
   8  12   5      702.13      543.80     71.72 o 
  10  12   5       43.31       59.80     19.09 o 
  12  12   5        0.34       48.15     16.65 o 
 -11  13   5      305.82      253.67     54.56 o 
  -9  13   5      132.00      171.70     31.90 o 
  -7  13   5      309.34      267.30     39.32 o 
  -5  13   5      846.49      783.54     82.26 o 
  -3  13   5     1315.34     1390.62     87.29 o 
  -1  13   5      843.00      963.02     60.87 o 
   1  13   5      269.15      244.42     33.02 o 
   3  13   5      902.38      924.92     52.01 o 
   5  13   5     1083.50     1136.67     68.54 o 
   7  13   5      110.32      110.36     22.58 o 
   9  13   5      125.12      122.62     32.16 o 
 -10  14   5        3.89       28.26     24.27 o 
  -8  14   5      694.55      507.12    102.81 o 
  -6  14   5     1049.07     1197.24     69.95 o 
  -4  14   5       58.19       39.74     16.04 o 
  -2  14   5       82.69       73.24     18.57 o 
   0  14   5      899.33      934.10     66.24 o 
   2  14   5     1240.13     1423.16     99.85 o 
   4  14   5      694.92      697.28     73.62 o 
   6  14   5       84.10       78.04     17.72 o 
   8  14   5       48.82       51.36     23.64 o 
  -7  15   5      444.57      318.87     85.39 o 
  -5  15   5      213.31      133.19     26.17 o 
  -3  15   5       20.86       44.31     18.06 o 
  -1  15   5      173.89      128.39     36.66 o 
   1  15   5      558.87      540.14     83.46 o 
   3  15   5      402.40      312.36     61.72 o 
   5  15   5       55.55       65.66     21.49 o 
   0  16   5       21.66       80.34     56.94 o 
 -20   0   6      242.96      121.35     53.70 o 
 -18   0   6       15.40       52.15     23.10 o 
 -16   0   6       15.83       53.27     34.60 o 
 -14   0   6     2263.50     2173.66     67.84 o 
 -12   0   6     5892.08     5908.38     97.19 o 
 -10   0   6     1640.81     1643.03     31.66 o 
  -8   0   6      692.94      717.55     18.24 o 
  -6   0   6      565.24      569.16     15.71 o 
  -4   0   6    23091.79    22629.22    162.00 o 
  -2   0   6     8131.23     8043.80     64.49 o 
   0   0   6      607.16      533.69     23.01 o 
   2   0   6     3386.01     3378.20     47.56 o 
   4   0   6     1140.60      974.86     20.79 o 
   6   0   6    10086.56     9787.24    111.71 o 
   8   0   6     8097.85     7865.02    196.00 o 
  10   0   6       33.10       44.35     14.56 o 
  12   0   6       21.39       30.72     15.41 o 
  14   0   6     1397.50     1690.24    272.39 o 
  16   0   6      199.36      176.56     41.31 o 
  18   0   6        0.94        9.55     25.72 o 
 -19   1   6       36.40       44.15     20.37 o 
 -17   1   6       72.74       71.77     19.78 o 
 -15   1   6      805.46      903.78     42.88 o 
 -13   1   6      384.55      371.81     25.67 o 
 -11   1   6      471.78      480.94     19.00 o 
  -9   1   6     4949.49     4924.77     47.62 o 
  -7   1   6      619.51      596.08     15.58 o 
  -5   1   6       30.42       51.33      5.77 o 
  -3   1   6     9729.11     9901.91     56.11 o 
  -1   1   6    11902.94    12009.66     66.07 o 
   1   1   6     3958.23     4011.28     30.36 o 
   3   1   6      507.70      407.71     15.75 o 
   5   1   6     1084.95      902.01     18.40 o 
   7   1   6     4433.69     4465.79     60.63 o 
   9   1   6      678.48      692.13     37.10 o 
  11   1   6       17.55       43.04     12.31 o 
  13   1   6      275.98      311.17     35.38 o 
  15   1   6      189.30       99.97     21.62 o 
  17   1   6       63.80       93.72     14.97 o 
 -20   2   6        7.27       27.89     26.47 o 
 -18   2   6        8.02       29.37     20.57 o 
 -16   2   6      241.47      325.82     60.43 o 
 -14   2   6      170.24      190.94     25.73 o 
 -12   2   6      162.64      155.11     24.67 o 
 -10   2   6      163.48      167.41     18.53 o 
  -8   2   6     1271.32     1133.36     29.55 o 
  -6   2   6      622.18      474.63     20.85 o 
  -4   2   6     3680.74     3754.60     32.43 o 
  -2   2   6     1137.20     1168.52     12.29 o 
   0   2   6       21.48       10.35      4.36 o 
   2   2   6     3131.44     3008.42     40.55 o 
   4   2   6       69.16       77.03      9.07 o 
   6   2   6       79.18       59.16      9.25 o 
   8   2   6       19.79       43.94     10.75 o 
  10   2   6        2.37       35.57     11.83 o 
  12   2   6        2.66       12.41     14.05 o 
  14   2   6        5.90       31.46     14.20 o 
  16   2   6       22.14       39.71     11.37 o 
  18   2   6       81.94       81.62     21.11 o 
 -19   3   6        2.27       30.81     21.68 o 
 -17   3   6      180.93      182.27     46.03 o 
 -15   3   6      258.56      218.72     33.19 o 
 -13   3   6      713.76      738.43     38.26 o 
 -11   3   6     1660.21     1623.34     52.86 o 
  -9   3   6      559.04      577.24     23.78 o 
  -7   3   6     1964.20     1921.55     20.19 o 
  -5   3   6      593.71      539.29     21.82 o 
  -3   3   6     4544.71     4455.10     37.11 o 
  -1   3   6      448.01      479.32     11.13 o 
   1   3   6      281.07      218.58     22.71 o 
   3   3   6     1766.73     1911.64     46.51 o 
   5   3   6     2284.95     2286.31     42.33 o 
   7   3   6       72.14       50.65     11.14 o 
   9   3   6      504.51      470.38     32.85 o 
  11   3   6      139.16      101.92     16.57 o 
  13   3   6       56.90       56.31     19.15 o 
  15   3   6      105.51       98.21     18.36 o 
  17   3   6       43.81       48.11     16.27 o 
 -18   4   6        0.86       27.49     27.17 o 
 -16   4   6        7.10       23.61     22.36 o 
 -14   4   6       16.59       28.13      8.70 o 
 -12   4   6       76.85       65.45     15.30 o 
 -10   4   6     1556.26     1594.21     52.10 o 
  -8   4   6     1069.20     1002.45     23.41 o 
  -6   4   6        6.41        9.53      6.33 o 
  -4   4   6     4224.53     4313.15     58.98 o 
  -2   4   6    14123.52    14306.92    115.43 o 
   0   4   6     2702.35     2409.07     33.75 o 
   2   4   6     7025.40     7567.06    122.08 o 
   4   4   6    11093.75    11671.67    100.99 o 
   6   4   6      128.41      111.82     16.80 o 
   8   4   6       24.79       30.12      7.33 o 
  10   4   6     1576.05     1540.48     68.56 o 
  12   4   6      401.84      399.71     45.45 o 
  14   4   6      157.70      146.70     21.47 o 
  16   4   6        9.47       29.06     16.74 o 
 -19   5   6        4.18       14.11     26.67 o 
 -17   5   6       15.49       61.21     33.37 o 
 -15   5   6      488.02      386.41     66.86 o 
 -13   5   6        5.13       18.30     16.25 o 
 -11   5   6      702.08      641.88     20.63 o 
  -9   5   6     3285.21     3511.24    100.42 o 
  -7   5   6    12889.20    13357.73    116.31 o 
  -5   5   6       21.33       23.31      8.97 o 
  -3   5   6      316.38      300.20     14.77 o 
  -1   5   6    27984.69    29338.52    245.26 o 
   1   5   6    22751.45    23984.34    299.93 o 
   3   5   6     2764.14     2588.87     47.79 o 
   5   5   6     1011.23      992.74     23.90 o 
   7   5   6     2232.06     2410.72     52.42 o 
   9   5   6     2824.57     2953.58     65.84 o 
  11   5   6      527.73      560.28     60.19 o 
  13   5   6       24.96       25.29     12.58 o 
  15   5   6      100.01       77.29     17.71 o 
  17   5   6       21.85       27.96     14.86 o 
 -18   6   6       56.44       71.15     28.37 o 
 -16   6   6      289.37      228.36     48.11 o 
 -14   6   6       67.19      113.84     28.21 o 
 -12   6   6       10.37       29.40     13.53 o 
 -10   6   6      125.06      113.68     14.02 o 
  -8   6   6     1150.13     1078.36     32.91 o 
  -6   6   6     4105.89     4114.95     54.01 o 
  -4   6   6     4950.87     5241.77     66.34 o 
  -2   6   6     2276.37     2270.58     44.70 o 
   0   6   6     2929.07     2557.40     46.27 o 
   2   6   6     8463.37     8507.09     98.38 o 
   4   6   6     8045.65     8269.70     85.31 o 
   6   6   6     2149.41     2238.31     81.84 o 
   8   6   6     1395.03     1372.61     57.34 o 
  10   6   6     1543.39     1604.41     45.85 o 
  12   6   6      155.62      149.60     23.03 o 
  14   6   6        8.01       37.20     15.74 o 
  16   6   6       72.28       78.33     21.58 o 
 -17   7   6       20.62       48.16     21.88 o 
 -15   7   6       12.92       10.65     13.76 o 
 -13   7   6      440.74      560.29     72.36 o 
 -11   7   6      313.60      466.38    112.58 o 
  -9   7   6      527.81      437.61     31.74 o 
  -7   7   6       10.04        8.48      8.86 o 
  -5   7   6     5397.33     5131.56    127.23 o 
  -3   7   6     3681.90     3893.06     84.28 o 
  -1   7   6      994.66      995.41     32.50 o 
   1   7   6      419.52      390.64     22.07 o 
   3   7   6      435.95      197.90     81.53 o 
   5   7   6     4818.44     4814.99     58.51 o 
   7   7   6     5917.68     6112.53    102.40 o 
   9   7   6      589.97      581.03     40.80 o 
  11   7   6       97.66       93.94     17.14 o 
  13   7   6       14.23       28.62     14.77 o 
  15   7   6      104.88       92.46     27.83 o 
 -16   8   6       11.31       30.15     16.06 o 
 -14   8   6        5.74       31.20     23.48 o 
 -12   8   6       23.26       55.40     20.66 o 
 -10   8   6      123.56       89.80     18.00 o 
  -8   8   6       30.31       29.98     12.24 o 
  -6   8   6      169.83      166.64     19.54 o 
  -4   8   6      226.20      209.07     12.48 o 
  -2   8   6     1073.08      974.20     23.15 o 
   0   8   6     1492.65     1435.96     30.75 o 
   2   8   6      465.26      390.86     33.46 o 
   4   8   6       63.89       35.32     14.10 o 
   6   8   6     4291.59     4572.40    215.97 o 
   8   8   6      391.81      374.85     44.62 o 
  10   8   6      637.10      584.74     74.57 o 
  12   8   6       69.28       85.67     21.78 o 
  14   8   6       40.65       51.18     19.34 o 
 -15   9   6      143.60      167.79     61.54 o 
 -13   9   6      105.37       92.76     20.10 o 
 -11   9   6        0.43       43.33     19.37 o 
  -9   9   6      369.97      358.27     35.04 o 
  -7   9   6     1815.33     1857.63     93.52 o 
  -5   9   6        3.27       24.43     12.42 o 
  -3   9   6     1004.68      987.51     36.68 o 
  -1   9   6        4.27       22.22      7.63 o 
   1   9   6      703.37      668.62     39.38 o 
   3   9   6      120.20      128.30     17.34 o 
   5   9   6      149.17      108.22     15.50 o 
   7   9   6        3.70       23.32     10.84 o 
   9   9   6      407.61      430.33     39.77 o 
  11   9   6      233.73      236.84     39.26 o 
  13   9   6       39.65       57.96     22.86 o 
 -14  10   6      276.04      228.47     67.37 o 
 -12  10   6     1165.03     1194.72     68.28 o 
 -10  10   6       29.61       40.19     20.01 o 
  -8  10   6       87.62       73.73     17.32 o 
  -6  10   6     1431.54     1533.75     48.69 o 
  -4  10   6     2992.15     2958.12     68.66 o 
  -2  10   6      506.67      537.37     42.76 o 
   0  10   6       42.16       45.45     11.07 o 
   2  10   6       83.05       66.17     13.42 o 
   4  10   6      467.11      474.84     35.82 o 
   6  10   6     1587.41     1716.18     65.28 o 
   8  10   6     1059.37     1044.81     59.92 o 
  10  10   6        2.19       41.53     15.53 o 
  12  10   6       30.26       48.42     15.38 o 
  14  10   6      139.93       58.92     39.75 o 
 -13  11   6        8.17       31.65     22.74 o 
 -11  11   6      800.05      979.35     97.16 o 
  -9  11   6      293.26      381.58    116.33 o 
  -7  11   6       25.00       22.35     16.79 o 
  -5  11   6     1641.93     1767.94     74.07 o 
  -3  11   6     3894.52     4036.95    109.99 o 
  -1  11   6      768.38      858.20     45.61 o 
   1  11   6       11.91       35.55     10.97 o 
   3  11   6     1770.60     1742.02     67.81 o 
   5  11   6     3262.91     3583.11     91.95 o 
   7  11   6       76.47       68.38     16.51 o 
   9  11   6       45.60       53.93     17.42 o 
  11  11   6      257.67      200.00     32.96 o 
 -12  12   6        2.75       32.80     20.26 o 
 -10  12   6      115.00      131.13     22.80 o 
  -8  12   6      641.22      730.75     84.38 o 
  -6  12   6      557.21      573.06     70.84 o 
  -4  12   6      145.39      100.71     18.13 o 
  -2  12   6     1055.33     1295.56     67.81 o 
   0  12   6     2146.34     2336.07     91.98 o 
   2  12   6      556.06      574.12     47.98 o 
   4  12   6      381.38      408.66     76.84 o 
   6  12   6      437.01      351.27     61.12 o 
   8  12   6      157.81      127.15     21.52 o 
  10  12   6       90.91       69.29     24.29 o 
 -11  13   6        0.77       11.32     20.53 o 
  -9  13   6       97.40      100.53     25.79 o 
  -7  13   6      375.22      222.75     43.13 o 
  -5  13   6       26.56       63.83     19.38 o 
  -3  13   6       53.24       63.57     18.65 o 
  -1  13   6      319.76      312.86     37.63 o 
   1  13   6     1113.92     1151.39     94.27 o 
   3  13   6      415.74      395.80     59.35 o 
   5  13   6       24.32       35.40     14.70 o 
   7  13   6        0.80       32.45     15.34 o 
   9  13   6       85.40       67.37     24.00 o 
  -8  14   6       51.00       66.97     13.80 o 
  -6  14   6        9.92       40.36     13.12 o 
  -4  14   6        8.23       41.68     16.81 o 
  -2  14   6       17.84       18.56     12.08 o 
   0  14   6       52.12       59.70     31.68 o 
   2  14   6       64.75       93.98     25.01 o 
   4  14   6        1.50       30.44     12.56 o 
   6  14   6       25.36       62.73     21.51 o 
  -5  15   6       37.58       54.35     16.00 o 
  -3  15   6        1.40       30.64     17.93 o 
  -1  15   6        7.07       25.54     17.97 o 
   1  15   6      138.29      126.57     21.68 o 
   3  15   6      163.79      134.88     27.22 o 
 -19   1   7       34.29       66.57     83.97 o 
 -17   1   7        0.44       20.24     15.58 o 
 -15   1   7      241.54      182.79     29.02 o 
 -13   1   7     2103.95     2263.48     44.79 o 
 -11   1   7      731.92      687.01     22.61 o 
  -9   1   7       25.96       36.03      7.41 o 
  -7   1   7     1629.60     1690.67     25.68 o 
  -5   1   7     7363.87     7894.78     44.55 o 
  -3   1   7     7765.62     7937.83     47.35 o 
  -1   1   7      994.53      936.88     12.06 o 
   1   1   7     3139.66     3305.44     46.43 o 
   3   1   7     1130.15     1090.67     16.95 o 
   5   1   7     9225.03     9413.60     74.67 o 
   7   1   7      806.90      778.64     28.53 o 
   9   1   7       80.80       78.30     18.22 o 
  11   1   7     1389.15     1564.63     64.38 o 
  13   1   7      429.28      448.12     46.12 o 
  15   1   7       63.21       74.18     19.34 o 
  17   1   7      103.53      107.43     22.83 o 
 -20   2   7       58.44       19.64     25.38 o 
 -18   2   7      256.31      250.43     60.44 o 
 -16   2   7      111.84      112.29     34.93 o 
 -14   2   7      964.93      937.16     35.52 o 
 -12   2   7     3457.27     3588.98     73.78 o 
 -10   2   7      754.62      744.24     26.83 o 
  -8   2   7       76.03       58.30     10.42 o 
  -6   2   7     4313.99     4630.64     82.00 o 
  -4   2   7    13707.98    14549.41    123.29 o 
  -2   2   7    15275.03    15479.29    111.29 o 
   0   2   7       13.53       19.49      4.59 o 
   2   2   7       27.02       36.77     11.19 o 
   4   2   7    15988.20    16706.66    129.55 o 
   6   2   7     9693.78    10172.49     78.10 o 
   8   2   7      869.27      862.25     29.19 o 
  10   2   7     1554.59     1467.47     46.27 o 
  12   2   7     1292.03     1245.38     58.74 o 
  14   2   7      457.76      490.85     41.18 o 
  16   2   7      278.94      309.09     38.83 o 
 -19   3   7       82.04       91.71     30.67 o 
 -17   3   7      555.97      410.11    101.54 o 
 -15   3   7      642.84      618.08     95.24 o 
 -13   3   7      379.98      406.49     36.13 o 
 -11   3   7       17.25       20.44      8.13 o 
  -9   3   7      728.44      704.73     27.38 o 
  -7   3   7    11764.63    12538.76     95.98 o 
  -5   3   7     2318.77     2192.92     43.15 o 
  -3   3   7     3715.21     4322.56     39.44 o 
  -1   3   7     5624.83     5574.53     49.93 o 
   1   3   7    31431.56    32706.91    466.09 o 
   3   3   7     8365.00     8714.65     91.23 o 
   5   3   7      276.05       80.11     74.30 o 
   7   3   7     2056.81     2107.97     43.85 o 
   9   3   7     6975.09     7253.49    115.91 o 
  11   3   7     2010.44     1976.60     52.85 o 
  13   3   7       24.54       58.79     15.74 o 
  15   3   7      174.27      152.93     27.46 o 
  17   3   7       98.56      123.46     27.93 o 
 -18   4   7       91.32       69.38     21.45 o 
 -16   4   7      389.81      359.39     65.84 o 
 -14   4   7        5.35       14.09     16.78 o 
 -12   4   7       22.55       33.44     11.95 o 
 -10   4   7      899.82      878.17     28.86 o 
  -8   4   7     1661.96     1578.08     34.44 o 
  -6   4   7      175.95      123.01     20.93 o 
  -4   4   7      346.59      365.83      9.99 o 
  -2   4   7        9.71       18.53      4.99 o 
   0   4   7     4474.10     3978.26     72.27 o 
   2   4   7     8327.55     8317.63    109.92 o 
   4   4   7     3133.82     3282.33     88.83 o 
   6   4   7       70.30       72.56     11.82 o 
   8   4   7      714.58      724.21     21.98 o 
  10   4   7     2481.02     2351.08     52.48 o 
  12   4   7      387.34      309.70     30.33 o 
  14   4   7       56.53       54.15     13.90 o 
  16   4   7       53.57       74.95     16.85 o 
 -19   5   7        6.29       24.05     29.18 o 
 -17   5   7        0.96       84.61     31.71 o 
 -15   5   7       12.62       45.59     20.44 o 
 -13   5   7       49.37       74.31     16.90 o 
 -11   5   7      104.79       95.06     21.48 o 
  -9   5   7      111.81      167.03     36.07 o 
  -7   5   7     1646.21     1705.13     51.08 o 
  -5   5   7        1.38       18.61      8.02 o 
  -3   5   7     5948.25     6506.27     69.68 o 
  -1   5   7      718.52      763.67     17.22 o 
   1   5   7     3805.93     3841.00     71.64 o 
   3   5   7     1168.89     1224.45     45.69 o 
   5   5   7      156.23      192.23     13.05 o 
   7   5   7      207.66      171.40     27.76 o 
   9   5   7      297.98      319.25     40.66 o 
  11   5   7      553.24      489.72     54.56 o 
  13   5   7      111.65       88.32     23.23 o 
  15   5   7        5.49       41.51     19.30 o 
 -18   6   7       51.11       85.91     31.07 o 
 -16   6   7      215.43      143.48     40.16 o 
 -14   6   7       88.35       77.82     22.66 o 
 -12   6   7       43.05       31.78     21.46 o 
 -10   6   7      110.67      108.17     26.83 o 
  -8   6   7      976.41      915.27     37.50 o 
  -6   6   7        1.93        8.48      8.42 o 
  -4   6   7       59.75       71.09      7.44 o 
  -2   6   7     1967.89     2013.84     34.49 o 
   0   6   7      780.90      750.88     21.82 o 
   2   6   7      611.45      566.87     27.88 o 
   4   6   7      186.06      191.66     19.48 o 
   6   6   7       47.63       59.49     10.79 o 
   8   6   7       48.53       50.12     16.05 o 
  10   6   7      260.93      281.58     38.36 o 
  12   6   7        1.80       14.54     15.05 o 
  14   6   7      114.17       82.49     21.92 o 
  16   6   7        2.86       50.59     18.52 o 
 -17   7   7       81.65      120.27     53.86 o 
 -15   7   7       56.93       34.28     26.47 o 
 -13   7   7      131.27      174.40     31.59 o 
 -11   7   7      128.64      140.87     29.44 o 
  -9   7   7     1345.92     1342.88     40.25 o 
  -7   7   7     2921.97     2955.08     67.68 o 
  -5   7   7      170.55      219.57     23.27 o 
  -3   7   7      138.17      154.79     16.63 o 
  -1   7   7     2690.99     2629.20     65.35 o 
   1   7   7     6514.76     6624.12    105.82 o 
   3   7   7       15.83       12.65      5.87 o 
   5   7   7     1057.40      992.15     48.26 o 
   7   7   7     1473.27     1585.45     52.46 o 
   9   7   7     1435.09     1539.96     35.59 o 
  11   7   7       18.46       25.61     17.74 o 
  13   7   7        3.55       75.56     20.15 o 
  15   7   7      115.61      121.35     32.75 o 
 -16   8   7       36.31       28.39     24.51 o 
 -14   8   7      640.04      761.73     54.66 o 
 -12   8   7      344.54      367.25     51.78 o 
 -10   8   7      422.32      401.08     58.35 o 
  -8   8   7     1638.34     1670.06    123.21 o 
  -6   8   7     1275.61     1248.41     52.61 o 
  -4   8   7     1281.10     1359.72     44.72 o 
  -2   8   7      911.14      999.23     21.54 o 
   0   8   7       57.38       67.44     11.26 o 
   2   8   7      443.92      446.68     21.30 o 
   4   8   7     1033.28     1073.70     49.84 o 
   6   8   7      507.00      549.39     25.15 o 
   8   8   7       83.47       99.59     17.36 o 
  10   8   7       76.43       98.05     21.83 o 
  12   8   7      448.65      498.67     70.85 o 
  14   8   7      154.47      130.69     33.41 o 
 -15   9   7        6.54       32.16     13.79 o 
 -13   9   7      389.61      403.41     53.70 o 
 -11   9   7     1481.12     1642.30     79.43 o 
  -9   9   7      638.96      878.76     95.45 o 
  -7   9   7       40.79       43.28     16.34 o 
  -5   9   7      847.35      874.59     48.97 o 
  -3   9   7     4319.63     4516.67     81.14 o 
  -1   9   7       15.46       34.26     14.32 o 
   1   9   7      345.56      279.37     32.89 o 
   3   9   7     1567.77     1539.98     45.48 o 
   5   9   7     2705.32     2678.62     61.72 o 
   7   9   7      291.20      303.34     55.61 o 
   9   9   7      106.50       98.40     24.61 o 
  11   9   7      123.09      123.80     37.34 o 
  13   9   7      747.25      773.13    106.43 o 
 -14  10   7      183.26      122.47     26.77 o 
 -12  10   7      117.10      139.78     22.58 o 
 -10  10   7      203.75      213.57     37.29 o 
  -8  10   7      248.40      210.53     30.23 o 
  -6  10   7      295.14      281.49     35.01 o 
  -4  10   7      158.96      188.59     28.26 o 
  -2  10   7       48.85       31.83     14.97 o 
   0  10   7      331.33      321.59     35.82 o 
   2  10   7     2011.34     2065.21     54.39 o 
   4  10   7       82.72       77.90     18.00 o 
   6  10   7       28.49       37.81     18.64 o 
   8  10   7      424.92      346.38     56.37 o 
  10  10   7       36.68       61.24     20.15 o 
  12  10   7       49.28       54.00     19.85 o 
 -13  11   7        0.10       16.66     12.99 o 
 -11  11   7       59.24       82.37     23.92 o 
  -9  11   7      328.53      393.17     73.47 o 
  -7  11   7       22.02       38.81     14.60 o 
  -5  11   7        3.53       19.28      9.84 o 
  -3  11   7        6.07       28.82     14.64 o 
  -1  11   7      155.15      148.98     20.49 o 
   1  11   7      273.95      241.43     29.84 o 
   3  11   7      328.48      330.31     39.93 o 
   5  11   7      133.78      121.49     24.20 o 
   7  11   7       15.00       38.64     18.42 o 
   9  11   7       37.62       37.82     16.32 o 
  11  11   7       21.35       37.65     18.33 o 
 -12  12   7       95.81       40.07     26.63 o 
 -10  12   7       16.68       38.53     15.45 o 
  -8  12   7      345.24      288.30     61.08 o 
  -6  12   7       20.04       22.22     16.58 o 
  -4  12   7      659.61      556.29     66.05 o 
  -2  12   7      549.78      566.31     52.30 o 
   0  12   7        1.99       52.86     20.37 o 
   2  12   7       13.59       27.32     13.49 o 
   4  12   7      757.00      842.26     50.48 o 
   6  12   7      642.25      653.85     49.94 o 
   8  12   7        7.85       44.58     15.49 o 
  10  12   7       45.12       47.17     21.70 o 
 -11  13   7      240.30      219.16     52.80 o 
  -9  13   7      211.92      233.50     58.47 o 
  -7  13   7        9.12       22.46     20.41 o 
  -5  13   7       62.57       54.52     21.59 o 
  -3  13   7      782.62      826.81     68.15 o 
  -1  13   7      838.70      774.39    103.62 o 
   1  13   7      556.31      545.79     82.54 o 
   3  13   7      608.77      567.35     69.97 o 
   5  13   7      650.51      656.80     64.37 o 
   7  13   7      260.05      206.70     40.98 o 
   9  13   7       64.86       63.28     21.15 o 
  -8  14   7      427.65      420.25     73.77 o 
  -6  14   7      211.97      205.41     39.21 o 
  -4  14   7      193.16      193.95     58.37 o 
  -2  14   7      338.91      308.63     58.18 o 
   0  14   7      996.95      928.40     80.83 o 
   2  14   7      993.59      851.03    111.15 o 
   4  14   7      217.51      111.26     47.00 o 
   6  14   7      163.24      135.85     30.40 o 
  -5  15   7      110.22      113.80     27.63 o 
  -3  15   7       64.28       69.07     25.41 o 
  -1  15   7      495.21      391.83     75.47 o 
   1  15   7      461.62      379.92     69.14 o 
   3  15   7       18.01       47.59     17.21 o 
 -18   0   8       53.37       54.85     33.83 o 
 -16   0   8       38.73       36.34     25.10 o 
 -14   0   8        3.63       46.46     27.68 o 
 -12   0   8     1087.81     1070.20     51.95 o 
 -10   0   8     4418.29     4431.67     65.62 o 
  -8   0   8      848.25      789.63     17.78 o 
  -6   0   8     1865.01     1810.10     33.18 o 
  -4   0   8    36161.17    38184.84    621.97 o 
  -2   0   8    17497.32    18247.03    196.48 o 
   0   0   8     2654.99     2688.96     41.00 o 
   2   0   8      396.74      488.16     20.11 o 
   4   0   8    11061.44    11324.60    117.95 o 
   6   0   8     5620.23     5606.76    115.61 o 
   8   0   8     1153.31     1205.51     70.40 o 
  10   0   8     1835.11     1615.51     60.46 o 
  12   0   8      569.83      695.63     92.11 o 
  14   0   8      724.30      657.65    111.46 o 
  16   0   8       14.92       32.20     16.25 o 
 -19   1   8       56.46       54.14     34.29 o 
 -17   1   8        9.06       42.35     21.09 o 
 -15   1   8        3.49       40.23     18.93 o 
 -13   1   8      782.48      892.62     53.67 o 
 -11   1   8     2273.74     2366.56     62.26 o 
  -9   1   8     2328.52     2253.32     41.78 o 
  -7   1   8     2120.64     2222.43     42.22 o 
  -5   1   8     6900.61     7040.58     61.25 o 
  -3   1   8     6436.87     6293.24     48.29 o 
  -1   1   8     1944.14     1946.23     21.61 o 
   1   1   8     3306.02     3161.07     60.11 o 
   3   1   8     1540.61     1390.28     20.95 o 
   5   1   8       27.95       16.14      6.08 o 
   7   1   8      210.93      226.67     16.46 o 
   9   1   8      136.17      157.54     21.99 o 
  11   1   8      106.13      122.64     19.73 o 
  13   1   8       79.94      102.34     24.73 o 
  15   1   8        8.60       27.56     14.14 o 
  17   1   8       69.67       59.41     17.06 o 
 -18   2   8       13.84       15.59     26.40 o 
 -16   2   8        5.03       37.23     32.45 o 
 -14   2   8      492.90      471.92     57.32 o 
 -12   2   8      767.22      711.36     36.40 o 
 -10   2   8     1055.67     1040.21     28.38 o 
  -8   2   8     2139.66     2254.08     49.11 o 
  -6   2   8      503.71      476.77      9.94 o 
  -4   2   8      488.78      523.83     14.41 o 
  -2   2   8     3156.17     3447.13     31.85 o 
   0   2   8     1893.50     1652.92     34.59 o 
   2   2   8      213.60      186.79     19.50 o 
   4   2   8        6.48       11.83      7.43 o 
   6   2   8      162.38      163.42     13.50 o 
   8   2   8      462.69      456.31     24.91 o 
  10   2   8       60.54       57.00     11.96 o 
  12   2   8      100.71       80.67     16.90 o 
  14   2   8        1.99       27.17     13.03 o 
  16   2   8       23.09       41.91     15.63 o 
 -19   3   8       30.83       63.26     30.46 o 
 -17   3   8        2.76       24.80     21.89 o 
 -15   3   8       19.64       47.05     29.78 o 
 -13   3   8      231.71      186.98     28.11 o 
 -11   3   8       34.33       23.31     10.14 o 
  -9   3   8      756.06      811.54     35.72 o 
  -7   3   8      820.88      858.70     25.41 o 
  -5   3   8      917.52      895.29     57.88 o 
  -3   3   8      723.84      665.95     19.03 o 
  -1   3   8     2108.89     2142.04     42.25 o 
   1   3   8     4329.95     4310.62     89.23 o 
   3   3   8      418.90      350.23     39.64 o 
   5   3   8     6741.32     7054.87    110.13 o 
   7   3   8        3.21       13.50     10.59 o 
   9   3   8     1637.88     1575.85     39.54 o 
  11   3   8        4.74       26.18     11.82 o 
  13   3   8      214.04      256.68     36.89 o 
  15   3   8       94.23       80.03     19.98 o 
 -18   4   8       56.97       70.52     32.53 o 
 -16   4   8       20.56       55.60     23.79 o 
 -14   4   8       10.77       29.79     20.16 o 
 -12   4   8       74.54       67.25     15.46 o 
 -10   4   8       36.61       32.40     11.71 o 
  -8   4   8      431.00      463.10     24.34 o 
  -6   4   8     2004.43     1984.09     20.93 o 
  -4   4   8      411.93      385.62     13.27 o 
  -2   4   8      703.28      793.78     15.09 o 
   0   4   8     3225.51     2904.87     60.60 o 
   2   4   8      901.04      818.08     32.47 o 
   4   4   8     1066.54     1118.19     44.93 o 
   6   4   8     2043.80     2022.49     67.71 o 
   8   4   8       44.39       38.32     14.91 o 
  10   4   8      294.94      343.33     40.93 o 
  12   4   8      918.39      902.37     80.36 o 
  14   4   8       79.68       92.52     22.40 o 
  16   4   8       11.01       44.39     18.12 o 
 -17   5   8      245.84      301.85     67.43 o 
 -15   5   8        5.24        1.99     20.00 o 
 -13   5   8       54.06       40.53     11.51 o 
 -11   5   8     1751.18     1863.70     50.67 o 
  -9   5   8      988.92     1050.60     54.48 o 
  -7   5   8     1089.05     1063.59     16.36 o 
  -5   5   8     1482.49     1536.49     25.23 o 
  -3   5   8       56.21       49.01      9.32 o 
  -1   5   8     2814.07     2530.78     50.82 o 
   1   5   8    11995.60    12620.03    164.43 o 
   3   5   8      846.27      819.65     33.10 o 
   5   5   8       21.14       39.13     15.80 o 
   7   5   8     2166.76     2284.76     40.35 o 
   9   5   8     4473.28     4897.94     71.52 o 
  11   5   8      853.52      899.15     56.14 o 
  13   5   8        4.75       22.57     16.13 o 
  15   5   8      123.91       94.02     15.39 o 
 -18   6   8        8.20       43.08     23.43 o 
 -16   6   8       78.76       74.88     26.63 o 
 -14   6   8      385.19      330.00     48.39 o 
 -12   6   8      196.57      215.60     33.65 o 
 -10   6   8      572.13      729.38     42.70 o 
  -8   6   8     2825.49     2934.24     97.00 o 
  -6   6   8     2240.41     2246.95     86.53 o 
  -4   6   8      596.84      555.97     18.90 o 
  -2   6   8     4392.73     4469.07     68.34 o 
   0   6   8     9857.32     9893.54    145.72 o 
   2   6   8     1802.56     1790.39     41.48 o 
   4   6   8      217.86      195.24     32.77 o 
   6   6   8     1097.15     1008.57     62.02 o 
   8   6   8     1464.03     1516.18     48.62 o 
  10   6   8     1237.63     1283.17     57.96 o 
  12   6   8      544.56      474.55     76.09 o 
  14   6   8      127.10      103.90     28.26 o 
 -17   7   8       10.19       35.50     27.91 o 
 -15   7   8        5.00       38.02     19.05 o 
 -13   7   8      285.26      349.77     51.59 o 
 -11   7   8     1178.05     1207.16     63.47 o 
  -9   7   8      332.60      343.51     49.58 o 
  -7   7   8      221.60      206.17     26.84 o 
  -5   7   8     1675.57     1613.21     53.64 o 
  -3   7   8    14505.29    15687.35    150.91 o 
  -1   7   8     3052.94     3270.42     43.50 o 
   1   7   8      503.71      447.17     30.91 o 
   3   7   8      309.44      265.77     37.19 o 
   5   7   8     2641.15     2512.23     55.67 o 
   7   7   8      534.65      553.08     71.28 o 
   9   7   8       91.32      125.87     26.23 o 
  11   7   8      209.27      199.17     32.37 o 
  13   7   8      226.79      206.46     41.85 o 
  15   7   8      159.17      112.82     32.58 o 
 -16   8   8       37.26       34.84     20.31 o 
 -14   8   8       38.76       62.67     25.56 o 
 -12   8   8      231.20      266.32     37.75 o 
 -10   8   8       48.02       52.67     18.74 o 
  -8   8   8      177.50      156.96     36.38 o 
  -6   8   8        5.45       33.71      9.86 o 
  -4   8   8     1725.73     1830.81     92.04 o 
  -2   8   8      395.97      407.55     27.62 o 
   0   8   8      489.93      456.95     22.73 o 
   2   8   8       38.18       20.73      8.09 o 
   4   8   8      206.23      211.05     21.19 o 
   6   8   8       12.76       45.65     14.99 o 
   8   8   8       14.20       33.78     14.43 o 
  10   8   8      101.83       90.86     21.13 o 
  12   8   8       27.32       65.34     25.82 o 
  14   8   8       45.70       40.79     19.40 o 
 -15   9   8      120.07      125.66     28.74 o 
 -13   9   8       62.34       92.71     25.97 o 
 -11   9   8        6.54       11.81     18.51 o 
  -9   9   8      376.23      441.05     44.57 o 
  -7   9   8     1064.33     1108.64     53.29 o 
  -5   9   8      446.51      461.40     43.83 o 
  -3   9   8        3.18       16.47     12.51 o 
  -1   9   8      584.89      526.71     31.45 o 
   1   9   8     2275.18     2331.64     63.97 o 
   3   9   8      309.52      350.08     37.04 o 
   5   9   8       33.35       45.32     22.42 o 
   7   9   8       96.37       85.95     18.05 o 
   9   9   8      325.21      349.40     49.57 o 
  11   9   8        2.06       62.05     23.94 o 
  13   9   8       16.64       66.37     17.01 o 
 -14  10   8      458.78      328.00     82.67 o 
 -12  10   8      344.99      297.33     40.19 o 
 -10  10   8       99.32       63.44     20.06 o 
  -8  10   8       69.74       71.54     21.91 o 
  -6  10   8      919.85      937.09     54.37 o 
  -4  10   8     3459.42     3651.20    163.50 o 
  -2  10   8     2281.38     2291.48     52.64 o 
   0  10   8       93.52      126.84     17.31 o 
   2  10   8       97.20       80.50     15.89 o 
   4  10   8     1751.77     1892.41     87.33 o 
   6  10   8     1382.09     1371.28     99.53 o 
   8  10   8      155.90      161.67     34.63 o 
  10  10   8       24.64       55.33     20.51 o 
  12  10   8       54.68       57.02     18.75 o 
 -13  11   8      375.36      312.44     50.26 o 
 -11  11   8      384.13      331.36     58.97 o 
  -9  11   8      339.54      320.46     80.74 o 
  -7  11   8      400.86      399.32     52.79 o 
  -5  11   8      799.24      952.09     63.71 o 
  -3  11   8     1523.30     1594.38     98.01 o 
  -1  11   8      778.77      763.99     69.36 o 
   1  11   8      187.00      192.47     45.49 o 
   3  11   8     1030.56     1024.16     53.28 o 
   5  11   8     1495.82     1639.56     65.44 o 
   7  11   8      152.10      141.35     28.38 o 
   9  11   8       51.06       67.06     18.46 o 
  11  11   8      373.65      282.10     57.27 o 
 -12  12   8      268.40      203.95     39.21 o 
 -10  12   8      218.82      204.20     44.53 o 
  -8  12   8      217.92      119.20     31.03 o 
  -6  12   8      351.24      352.66     70.72 o 
  -4  12   8      273.80      331.49     48.56 o 
  -2  12   8      312.91      315.80     41.84 o 
   0  12   8      607.42      760.29     74.90 o 
   2  12   8      618.41      697.87     56.54 o 
   4  12   8      142.59      126.35     21.80 o 
   6  12   8       10.68       35.21     13.08 o 
   8  12   8      217.85      158.13     31.84 o 
  -9  13   8      329.67      376.61     72.67 o 
  -7  13   8      482.74      371.95     88.62 o 
  -5  13   8        0.64       46.07     19.18 o 
  -3  13   8       49.38       39.73     23.29 o 
  -1  13   8      388.18      383.36     60.75 o 
   1  13   8      675.97      815.91     97.99 o 
   3  13   8        1.27       35.18     19.74 o 
   5  13   8      177.47      151.69     34.72 o 
   7  13   8        1.12       45.72     11.16 o 
  -8  14   8        6.61       24.19     24.10 o 
  -6  14   8        0.19       63.80     29.48 o 
  -4  14   8        7.69       26.39     18.55 o 
  -2  14   8       23.91       57.99     21.10 o 
   0  14   8       10.03       35.58     11.82 o 
   2  14   8      128.15       82.42     33.74 o 
   4  14   8       34.79       34.12     16.25 o 
  -3  15   8       32.53       38.32     12.45 o 
  -1  15   8       71.11       66.19     19.49 o 
 -19   1   9        0.23        0.82     33.40 o 
 -17   1   9       15.32       29.86     20.89 o 
 -15   1   9       33.14       35.60     12.44 o 
 -13   1   9      274.79      282.50     48.51 o 
 -11   1   9       64.21       69.35     14.23 o 
  -9   1   9      615.88      679.28     21.40 o 
  -7   1   9       67.97       52.59      7.14 o 
  -5   1   9     3582.22     3423.10     71.25 o 
  -3   1   9     1534.60     1317.20     24.61 o 
  -1   1   9       14.46       20.15      5.68 o 
   1   1   9     1691.68     1911.16     35.14 o 
   3   1   9     3835.35     3992.28     44.30 o 
   5   1   9     1829.87     1764.36     35.22 o 
   7   1   9      311.86      313.97     21.45 o 
   9   1   9       29.73       53.25     11.61 o 
  11   1   9        1.36       28.05     10.60 o 
  13   1   9      306.19      254.07     37.17 o 
  15   1   9       31.22       47.12     16.23 o 
 -18   2   9        7.71       21.03     18.01 o 
 -16   2   9      307.11      273.25     55.74 o 
 -14   2   9       25.47       22.13     12.33 o 
 -12   2   9       25.40       26.78     12.12 o 
 -10   2   9      506.81      482.86     33.91 o 
  -8   2   9       64.84       49.00      9.14 o 
  -6   2   9      451.20      378.93     19.12 o 
  -4   2   9     3084.33     3038.47     56.72 o 
  -2   2   9     2033.09     2098.42     36.49 o 
   0   2   9     3324.07     3358.04     57.83 o 
   2   2   9     3355.76     3408.76     92.81 o 
   4   2   9     2482.45     2455.40     50.75 o 
   6   2   9     3240.41     3204.22     43.20 o 
   8   2   9      544.56      601.59     42.24 o 
  10   2   9       30.65       30.65     11.89 o 
  12   2   9      316.70      333.11     42.69 o 
  14   2   9      651.45      480.64     76.02 o 
  16   2   9        2.53       22.59     14.44 o 
 -19   3   9        3.24       30.16     23.64 o 
 -17   3   9       72.28       83.74     27.98 o 
 -15   3   9      181.97      165.29     59.74 o 
 -13   3   9        2.98        8.23     10.11 o 
 -11   3   9      611.70      653.31     30.40 o 
  -9   3   9     2293.88     2365.96     45.73 o 
  -7   3   9      588.94      596.36     42.62 o 
  -5   3   9      749.08      785.62     21.73 o 
  -3   3   9     3157.92     2992.15     55.10 o 
  -1   3   9     2997.82     2773.78     56.76 o 
   1   3   9     3674.70     3674.67     94.24 o 
   3   3   9     3232.92     3375.42     74.95 o 
   5   3   9     1373.21     1379.24     68.31 o 
   7   3   9      689.72      723.26     44.37 o 
   9   3   9     1292.22     1335.51     34.42 o 
  11   3   9      925.99      860.43     77.97 o 
  13   3   9       83.40       52.50     19.89 o 
  15   3   9       39.83       34.41     15.07 o 
 -18   4   9       45.56       37.96     24.20 o 
 -16   4   9      208.95      234.06     39.27 o 
 -14   4   9      128.18      129.49     41.82 o 
 -12   4   9       12.25       22.33     12.84 o 
 -10   4   9      199.68      233.71     26.08 o 
  -8   4   9     3190.23     3336.68     77.65 o 
  -6   4   9     1594.83     1556.66     31.51 o 
  -4   4   9       75.91       58.42     10.70 o 
  -2   4   9     2187.99     2411.69     79.47 o 
   0   4   9     8418.11     8719.25     88.52 o 
   2   4   9      623.96      612.64     33.11 o 
   4   4   9       63.83       77.71     15.91 o 
   6   4   9     2732.92     2838.69     69.71 o 
   8   4   9     2005.47     2103.16     48.28 o 
  10   4   9      365.42      362.83     45.66 o 
  12   4   9       15.52       29.22     12.56 o 
  14   4   9       56.53       54.13     18.32 o 
 -17   5   9      456.62      532.61     64.61 o 
 -15   5   9       68.52       71.99     24.94 o 
 -13   5   9      134.76      120.38     18.19 o 
 -11   5   9       85.77       67.63     19.40 o 
  -9   5   9        5.85       48.90     15.52 o 
  -7   5   9      408.57      409.04      7.17 o 
  -5   5   9      610.05      601.72     17.50 o 
  -3   5   9       40.57       42.43      8.46 o 
  -1   5   9      397.43      321.96     37.81 o 
   1   5   9      309.65      278.65     26.30 o 
   3   5   9      404.15      391.05     56.65 o 
   5   5   9     2109.24     1997.14     51.25 o 
   7   5   9      792.13      798.46     40.82 o 
   9   5   9       11.69       44.96     13.62 o 
  11   5   9        1.56       32.18     17.38 o 
  13   5   9        2.29       51.31     18.95 o 
  15   5   9      104.90       68.07     20.83 o 
 -18   6   9       36.75       61.88     39.77 o 
 -16   6   9      116.75      156.70     36.78 o 
 -14   6   9       58.29       62.21     17.47 o 
 -12   6   9      380.59      386.12     49.03 o 
 -10   6   9      565.18      459.76     47.06 o 
  -8   6   9      495.13      508.76     70.89 o 
  -6   6   9        4.24        0.78     19.09 o 
  -4   6   9       24.65       19.42      5.94 o 
  -2   6   9      103.16       93.73     12.39 o 
   0   6   9      375.38      435.42     44.17 o 
   2   6   9      768.92      733.38     40.12 o 
   4   6   9      233.83      209.10     26.25 o 
   6   6   9      674.17      735.87     69.32 o 
   8   6   9       43.57       55.63     15.45 o 
  10   6   9      245.83      238.36     33.80 o 
  12   6   9      259.30      182.61     36.30 o 
  14   6   9        0.83       32.56     13.55 o 
 -17   7   9      143.52      185.31     73.14 o 
 -15   7   9       37.39        0.35     27.20 o 
 -13   7   9       58.52       68.86     38.61 o 
 -11   7   9      434.83      454.72     51.96 o 
  -9   7   9     3959.27     4716.98    282.96 o 
  -7   7   9      416.63      564.30     86.88 o 
  -5   7   9      171.67      184.19     28.56 o 
  -3   7   9     2383.07     2299.62     62.17 o 
  -1   7   9     4763.42     4765.64     66.37 o 
   1   7   9     2543.90     2491.83     60.35 o 
   3   7   9      479.20      536.08     58.39 o 
   5   7   9       25.19       38.80     13.12 o 
   7   7   9      880.24      834.66     97.41 o 
   9   7   9     1740.89     1836.79     80.13 o 
  11   7   9       26.01       39.51     17.15 o 
  13   7   9       63.21       53.01     20.36 o 
 -16   8   9       64.02       79.82     29.35 o 
 -14   8   9      520.94      433.59     59.74 o 
 -12   8   9      249.30      301.04     38.17 o 
 -10   8   9       74.02       27.48     15.87 o 
  -8   8   9      438.71      522.42    122.14 o 
  -6   8   9     4787.97     4660.75     95.57 o 
  -4   8   9     3647.55     3628.56     72.24 o 
  -2   8   9      670.22      738.56     35.60 o 
   0   8   9     1405.66     1436.66     45.95 o 
   2   8   9     4354.46     4244.86    135.41 o 
   4   8   9     2385.31     2574.23     59.36 o 
   6   8   9     1288.18     1461.34     63.43 o 
   8   8   9      891.09      920.54     70.37 o 
  10   8   9        6.78       37.71     14.83 o 
  12   8   9        3.88       12.54     21.38 o 
 -15   9   9      103.26       89.12     24.63 o 
 -13   9   9      125.50      148.39     31.31 o 
 -11   9   9       29.25       38.73     14.39 o 
  -9   9   9      169.00      238.82     48.31 o 
  -7   9   9     1146.37     1169.19     50.88 o 
  -5   9   9     2133.57     2168.65     85.55 o 
  -3   9   9     3173.59     3364.56     78.15 o 
  -1   9   9     1547.71     1486.30     46.01 o 
   1   9   9      165.87      159.47     25.99 o 
   3   9   9     1395.37     1482.39     57.48 o 
   5   9   9     3704.96     4022.44    100.07 o 
   7   9   9     1138.57     1220.74     59.25 o 
   9   9   9       42.57       38.11     13.97 o 
  11   9   9       26.72       51.48     23.56 o 
 -14  10   9      100.96       72.48     22.14 o 
 -12  10   9      103.30      183.12     53.97 o 
 -10  10   9        1.00       14.44     14.55 o 
  -8  10   9       95.40       83.21     21.20 o 
  -6  10   9      824.61      826.37     36.82 o 
  -4  10   9     1541.34     1674.86    109.29 o 
  -2  10   9      520.20      570.29     77.47 o 
   0  10   9       16.99       28.52     13.90 o 
   2  10   9      543.13      650.89     42.52 o 
   4  10   9     1819.32     1875.59     90.79 o 
   6  10   9       48.64       60.83     14.29 o 
   8  10   9       23.17       48.18     17.23 o 
  10  10   9       86.04      103.34     23.38 o 
 -13  11   9       14.65       25.75     15.68 o 
 -11  11   9       14.32       29.86     17.51 o 
  -9  11   9       95.16      151.82    105.12 o 
  -7  11   9       61.72       65.47     19.21 o 
  -5  11   9      181.91      192.68     32.48 o 
  -3  11   9        0.23       33.61     20.22 o 
  -1  11   9      424.33      360.07     62.88 o 
   1  11   9       93.64      106.34     26.25 o 
   3  11   9        2.40       23.74     15.50 o 
   5  11   9       11.62       46.84     14.73 o 
   7  11   9        6.93       35.47     19.76 o 
   9  11   9        4.09       36.20     14.74 o 
 -10  12   9       10.74       11.72     17.59 o 
  -8  12   9        4.27       39.60     16.76 o 
  -6  12   9      365.32      310.07     63.98 o 
  -4  12   9      450.33      445.07     69.56 o 
  -2  12   9        5.05       41.23     21.19 o 
   0  12   9      122.10      119.04     29.31 o 
   2  12   9        7.84       30.65     17.64 o 
   4  12   9      326.21      308.08     50.48 o 
   6  12   9      139.76       80.93     22.47 o 
   8  12   9        0.74       39.34     17.70 o 
  -9  13   9       38.32       74.25     27.65 o 
  -7  13   9       29.22       69.91     23.44 o 
  -5  13   9      209.17      160.39     37.05 o 
  -3  13   9      297.36      286.39     57.73 o 
  -1  13   9       75.23       72.06     22.35 o 
   1  13   9       16.16       34.53     16.07 o 
   3  13   9      217.79      239.22     34.18 o 
   5  13   9      284.84      253.86     61.05 o 
  -6  14   9       17.65       67.23     31.03 o 
  -4  14   9        8.92        8.30     27.20 o 
  -2  14   9      191.11       93.28     29.28 o 
   0  14   9      668.46      666.63     64.73 o 
   2  14   9      285.72      309.81     59.22 o 
 -18   0  10       10.23       91.90     89.36 o 
 -16   0  10     1049.37     1096.68     47.39 o 
 -14   0  10     3585.11     4003.20    168.36 o 
 -12   0  10      108.65      104.46     57.65 o 
 -10   0  10      150.90      144.60     45.00 o 
  -8   0  10     5748.75     5910.38     81.82 o 
  -6   0  10     8531.76     8662.22    171.97 o 
  -4   0  10     2204.80     2050.34    113.82 o 
  -2   0  10     1509.85     1631.72     37.62 o 
   0   0  10     1319.92     1367.26     46.10 o 
   2   0  10     7948.10     7868.23    162.51 o 
   4   0  10     8401.65     8797.88    127.12 o 
   6   0  10     2221.70     2147.89     66.51 o 
   8   0  10     2471.76     2517.53     74.96 o 
  10   0  10     1457.80     1435.15     75.90 o 
  12   0  10      514.29      469.33     76.69 o 
  14   0  10      452.94      370.36     85.61 o 
 -19   1  10      212.41      185.34     57.24 o 
 -17   1  10       14.94       49.41     27.56 o 
 -15   1  10       40.69       68.42     24.29 o 
 -13   1  10     1830.52     1848.64     77.52 o 
 -11   1  10     1063.79     1075.79     57.55 o 
  -9   1  10      513.63      526.37     29.77 o 
  -7   1  10     1135.68     1143.02     23.51 o 
  -5   1  10     2108.63     2127.64     35.55 o 
  -3   1  10     5368.06     5222.71     50.50 o 
  -1   1  10     2032.82     1992.21     25.72 o 
   1   1  10     2025.21     2033.85     45.44 o 
   3   1  10     6165.50     6335.01     98.63 o 
   5   1  10     1183.44     1225.86     40.98 o 
   7   1  10      532.19      575.15     45.04 o 
   9   1  10     2657.75     2730.86     66.59 o 
  11   1  10     1071.42     1098.28     77.95 o 
  13   1  10       96.85      106.86     26.19 o 
  15   1  10        0.95       -1.88     25.13 o 
 -18   2  10        2.08       58.51     19.31 o 
 -16   2  10        0.30       39.39     23.93 o 
 -14   2  10        4.20       28.88     22.73 o 
 -12   2  10        7.78       22.12     20.08 o 
 -10   2  10      287.86      281.70     30.69 o 
  -8   2  10     1075.01      989.22     26.52 o 
  -6   2  10      408.91      379.09     30.38 o 
  -4   2  10      167.92      164.49     18.72 o 
  -2   2  10      565.74      525.61     25.66 o 
   0   2  10     2457.58     2613.92     78.70 o 
   2   2  10     2187.19     2264.31     43.74 o 
   4   2  10       18.67       19.24     11.37 o 
   6   2  10       62.51       63.17     10.01 o 
   8   2  10      935.54      898.44     27.27 o 
  10   2  10      159.93      151.51     23.32 o 
  12   2  10       20.78       29.33     14.39 o 
  14   2  10       38.68       38.28     11.11 o 
 -17   3  10       11.19       48.01     22.10 o 
 -15   3  10      529.61      547.39     68.86 o 
 -13   3  10     1403.66     1487.98     69.68 o 
 -11   3  10      189.49      175.71     28.11 o 
  -9   3  10     1868.34     1981.07     41.45 o 
  -7   3  10      764.64      780.21     25.85 o 
  -5   3  10     3538.73     3522.02     55.77 o 
  -3   3  10       17.90       12.61      6.27 o 
  -1   3  10     1264.05     1286.45     33.26 o 
   1   3  10       86.89       77.31     13.44 o 
   3   3  10      413.08      479.72     54.88 o 
   5   3  10      908.02      842.27     41.86 o 
   7   3  10       91.55      100.60     20.58 o 
   9   3  10        2.24       17.64     12.79 o 
  11   3  10       56.66       68.08     17.50 o 
  13   3  10       46.48       50.44     14.64 o 
  15   3  10       62.60       67.88     19.22 o 
 -18   4  10      113.70       87.52     35.58 o 
 -16   4  10      172.18      128.62     34.10 o 
 -14   4  10       54.36       39.93     19.22 o 
 -12   4  10      340.86      328.45     55.07 o 
 -10   4  10     1089.37     1075.70     36.30 o 
  -8   4  10       49.59       41.89     11.66 o 
  -6   4  10      136.61      151.20     14.67 o 
  -4   4  10     3368.90     3407.37     40.41 o 
  -2   4  10     1847.41     1943.62     37.70 o 
   0   4  10       66.46       70.77     15.92 o 
   2   4  10      542.26      540.32     35.85 o 
   4   4  10      529.19      513.06     42.15 o 
   6   4  10      174.64      168.60     23.38 o 
   8   4  10      444.04      413.83     56.78 o 
  10   4  10      660.77      663.27     67.70 o 
  12   4  10      167.37      184.47     34.22 o 
  14   4  10       88.97       63.16     23.22 o 
 -17   5  10      194.86      162.61     34.95 o 
 -15   5  10      270.61      260.69     49.83 o 
 -13   5  10       16.81       29.33     13.25 o 
 -11   5  10      397.81      339.64     57.79 o 
  -9   5  10     4240.95     4195.24    102.48 o 
  -7   5  10      477.52      411.22     27.84 o 
  -5   5  10      613.06      581.52     18.38 o 
  -3   5  10     1635.01     1747.52     48.41 o 
  -1   5  10     7136.03     7467.21    108.64 o 
   1   5  10      884.36      931.73     34.33 o 
   3   5  10      181.65      154.58     27.07 o 
   5   5  10      186.01      173.79     24.60 o 
   7   5  10     1556.30     1604.27     72.12 o 
   9   5  10     1267.97     1302.22     61.56 o 
  11   5  10      228.60      207.92     32.68 o 
  13   5  10       21.38       28.23     13.96 o 
 -16   6  10        1.01       33.37     26.12 o 
 -14   6  10       57.01       82.93     22.74 o 
 -12   6  10      793.38      896.68     45.93 o 
 -10   6  10      621.43      679.46     51.71 o 
  -8   6  10      130.86      172.02     35.62 o 
  -6   6  10      362.56      459.91     48.27 o 
  -4   6  10       41.59       38.69     11.04 o 
  -2   6  10      155.42      117.99     13.71 o 
   0   6  10      840.17      837.88     34.78 o 
   2   6  10     2147.03     2333.91     51.11 o 
   4   6  10      138.17      193.08     25.64 o 
   6   6  10       43.74       42.60     19.33 o 
   8   6  10      637.27      733.26     65.31 o 
  10   6  10      875.10      759.81    113.03 o 
  12   6  10      290.99      264.25     48.76 o 
  14   6  10       53.64       79.39     25.14 o 
 -15   7  10      148.09      119.58     41.20 o 
 -13   7  10       88.40       97.88     21.85 o 
 -11   7  10        7.68       56.27     20.47 o 
  -9   7  10      131.90      171.14     41.42 o 
  -7   7  10      655.91      777.40     97.04 o 
  -5   7  10       27.01       19.04     10.39 o 
  -3   7  10     1422.79     1210.46     53.86 o 
  -1   7  10        3.62       11.95     22.59 o 
   1   7  10      654.63      639.82     53.19 o 
   3   7  10       57.34       38.17     13.31 o 
   5   7  10      310.13      370.36     51.64 o 
   7   7  10      424.33      460.28     58.82 o 
   9   7  10       14.99       45.24     20.49 o 
  11   7  10      144.23      132.89     33.61 o 
  13   7  10      263.52      260.56     41.68 o 
 -16   8  10        0.12       25.83     23.15 o 
 -14   8  10       72.48       95.90     27.24 o 
 -12   8  10       85.76       76.14     20.68 o 
 -10   8  10       36.18       44.84     22.96 o 
  -8   8  10        9.41       18.78     18.70 o 
  -6   8  10      265.37      359.20     51.61 o 
  -4   8  10       19.14       25.68     11.97 o 
  -2   8  10     1063.06     1146.42     53.94 o 
   0   8  10      138.80      182.04     19.85 o 
   2   8  10      337.61      344.49     45.89 o 
   4   8  10      300.16      365.66     45.38 o 
   6   8  10       63.18       58.01     18.80 o 
   8   8  10      268.67      305.95     42.08 o 
  10   8  10      115.79       78.61     23.35 o 
  12   8  10      397.28      413.68     60.99 o 
 -15   9  10       17.45       27.74     39.57 o 
 -13   9  10        2.42       30.63     18.86 o 
 -11   9  10       26.30       85.73     36.45 o 
  -9   9  10      155.06      106.22     19.81 o 
  -7   9  10       96.43      126.11     25.89 o 
  -5   9  10      103.64       67.89     14.99 o 
  -3   9  10      113.32       89.76     27.25 o 
  -1   9  10      615.21      568.87     62.81 o 
   1   9  10        1.31       15.94     13.24 o 
   3   9  10        3.23       19.60     16.28 o 
   5   9  10      534.40      538.23     91.80 o 
   7   9  10      197.73      208.99     33.86 o 
   9   9  10        4.65       29.93     16.36 o 
  11   9  10       16.44       58.47     20.43 o 
 -14  10  10       64.98       76.59     23.02 o 
 -12  10  10       49.56       43.01     16.23 o 
 -10  10  10       17.67       24.66     15.76 o 
  -8  10  10       32.12       35.41     19.55 o 
  -6  10  10      918.53      888.32     73.46 o 
  -4  10  10      563.95      547.89     84.10 o 
  -2  10  10        4.03       11.11     14.89 o 
   0  10  10       18.87       41.09     17.13 o 
   2  10  10      619.33      645.07     59.04 o 
   4  10  10     1208.54     1241.48    102.71 o 
   6  10  10      344.63      368.33     66.77 o 
   8  10  10        5.03       47.29     27.73 o 
  10  10  10        1.31       12.89     21.63 o 
 -11  11  10      205.21      161.00     31.40 o 
  -9  11  10       30.98       61.50     16.09 o 
  -7  11  10      231.69      144.21     37.25 o 
  -5  11  10     1205.50     1248.63     92.30 o 
  -3  11  10      428.76      494.18     57.91 o 
  -1  11  10      102.78      106.50     24.38 o 
   1  11  10      489.62      436.37     71.16 o 
   3  11  10      873.82      809.80     58.62 o 
   5  11  10      601.49      552.91     62.78 o 
   7  11  10       44.23       65.96     14.09 o 
   9  11  10        2.29       20.01     16.29 o 
 -10  12  10      542.04      474.64    117.77 o 
  -8  12  10       80.86       93.45     30.10 o 
  -6  12  10       74.59       51.76     19.51 o 
  -4  12  10      460.79      501.54     85.70 o 
  -2  12  10      534.34      536.90     92.49 o 
   0  12  10      451.33      392.45     61.37 o 
   2  12  10      212.68      168.70     26.43 o 
   4  12  10      197.04      180.86     35.71 o 
   6  12  10      218.94      181.41     33.31 o 
  -7  13  10       19.71       16.72     33.57 o 
  -5  13  10        0.49       29.86     27.38 o 
  -3  13  10       19.46       56.38     16.52 o 
  -1  13  10      281.33      284.21     49.85 o 
   1  13  10      256.20      281.77     54.89 o 
   3  13  10        2.17       37.55     21.36 o 
   5  13  10       14.60       53.33     19.47 o 
  -4  14  10       98.65      119.20     29.23 o 
  -2  14  10        0.05       31.27     15.66 o 
   0  14  10       37.18       55.95     21.96 o 
 -17   1  11       14.82       52.02     26.79 o 
 -15   1  11        0.55        4.94     19.69 o 
 -13   1  11      719.91      682.82     76.05 o 
 -11   1  11      429.75      513.00     47.84 o 
  -9   1  11       95.81       79.31     17.35 o 
  -7   1  11      789.75      752.84     30.03 o 
  -5   1  11     6846.04     7355.08    136.85 o 
  -3   1  11      774.06      759.82     25.23 o 
  -1   1  11     2685.71     2857.50     49.85 o 
   1   1  11      119.52      114.96     13.25 o 
   3   1  11     4558.86     4573.21     85.96 o 
   5   1  11     1346.65     1320.40     29.40 o 
   7   1  11      577.93      608.78     29.14 o 
   9   1  11        7.77        8.62     13.66 o 
  11   1  11      655.60      604.61     98.44 o 
  13   1  11       75.66       76.16     25.40 o 
 -18   2  11        5.96       57.07     20.57 o 
 -16   2  11      261.44      234.15     55.31 o 
 -14   2  11      276.78      174.70     59.85 o 
 -12   2  11        6.19       20.02     17.48 o 
 -10   2  11      232.75      240.58     30.92 o 
  -8   2  11     3136.40     3257.36     68.06 o 
  -6   2  11     4040.26     4149.33     62.57 o 
  -4   2  11     1119.68     1223.66     37.37 o 
  -2   2  11      420.59      416.46     17.72 o 
   0   2  11      270.06      253.84     15.04 o 
   2   2  11     1206.34     1241.85     46.61 o 
   4   2  11     2826.27     2844.58     64.71 o 
   6   2  11      358.81      393.58     44.86 o 
   8   2  11       26.53       32.23     17.67 o 
  10   2  11      327.93      309.59     43.69 o 
  12   2  11      278.96      252.93     54.18 o 
  14   2  11       39.42       55.38     19.33 o 
 -17   3  11        3.77       13.19     14.72 o 
 -15   3  11        3.73       35.07     17.12 o 
 -13   3  11      509.65      591.57     55.52 o 
 -11   3  11     1115.31     1080.97     37.22 o 
  -9   3  11      264.77      320.59     35.60 o 
  -7   3  11      609.69      625.14     34.39 o 
  -5   3  11     1877.26     1786.94     53.34 o 
  -3   3  11     3213.41     3155.96     48.54 o 
  -1   3  11     5396.54     5711.58     93.63 o 
   1   3  11      778.79      766.25     40.96 o 
   3   3  11        9.82       38.28     10.97 o 
   5   3  11     1853.88     1920.01     49.94 o 
   7   3  11     1655.92     1628.27     55.28 o 
   9   3  11       17.14       51.34     20.04 o 
  11   3  11       10.65       13.19     16.55 o 
  13   3  11       79.72       49.73     17.80 o 
 -16   4  11        3.83       25.61     24.97 o 
 -14   4  11        4.03       40.44     18.06 o 
 -12   4  11      990.36      943.53    106.36 o 
 -10   4  11     1339.48     1501.54     48.32 o 
  -8   4  11       19.15       30.54     11.39 o 
  -6   4  11      133.27      130.19     18.63 o 
  -4   4  11     2603.98     2519.48     40.99 o 
  -2   4  11     3106.50     3254.21     44.12 o 
   0   4  11     2267.87     2485.62     72.69 o 
   2   4  11      160.92      172.21     23.17 o 
   4   4  11       43.65       39.93     12.51 o 
   6   4  11      443.67      441.74     59.88 o 
   8   4  11      801.75      837.25     70.22 o 
  10   4  11      112.20       87.32     20.39 o 
  12   4  11        1.02       33.87     11.91 o 
  14   4  11        4.31       37.18     18.52 o 
 -17   5  11        0.71       18.74     23.64 o 
 -15   5  11      221.22      149.31     38.88 o 
 -13   5  11        9.68        5.54     15.74 o 
 -11   5  11      174.03      205.35     32.32 o 
  -9   5  11      587.24      486.97     66.63 o 
  -7   5  11       20.68       24.05      9.67 o 
  -5   5  11       16.46       28.79      7.49 o 
  -3   5  11     1600.92     1688.65     45.90 o 
  -1   5  11      756.74      810.84     37.45 o 
   1   5  11      269.48      265.30     32.17 o 
   3   5  11      703.32      585.86     33.39 o 
   5   5  11      130.05      148.19     26.63 o 
   7   5  11      323.07      333.91     50.74 o 
   9   5  11       34.08       74.40     21.16 o 
  11   5  11        0.47       37.81     18.77 o 
  13   5  11       90.22       79.74     25.72 o 
 -16   6  11        2.18       30.10     18.31 o 
 -14   6  11      206.61      239.96     36.14 o 
 -12   6  11       31.40       28.68     14.41 o 
 -10   6  11       56.99       68.27     20.36 o 
  -8   6  11      194.46      160.05     27.68 o 
  -6   6  11       57.77       69.18     14.76 o 
  -4   6  11      214.53      235.28     20.62 o 
  -2   6  11     1036.88      973.85     34.60 o 
   0   6  11     1148.26     1239.95     38.05 o 
   2   6  11       52.69       33.83     15.09 o 
   4   6  11      149.33      122.01     23.49 o 
   6   6  11      334.52      292.80     45.95 o 
   8   6  11      216.74      219.85     42.52 o 
  10   6  11        2.75       31.54     14.03 o 
  12   6  11       27.41       43.01     19.65 o 
 -15   7  11        3.37       44.72     28.66 o 
 -13   7  11       14.89       36.54     28.30 o 
 -11   7  11       32.66       63.09     18.36 o 
  -9   7  11      926.09      996.30    101.81 o 
  -7   7  11     1325.00     1412.82    211.92 o 
  -5   7  11      202.80      141.17     23.39 o 
  -3   7  11       96.98       93.69     16.68 o 
  -1   7  11     6300.94     6572.31    101.74 o 
   1   7  11     1524.02     1617.35     52.80 o 
   3   7  11      165.57      149.35     26.71 o 
   5   7  11      108.33       94.51     18.49 o 
   7   7  11     1666.05     1853.68     79.47 o 
   9   7  11      606.26      593.20     97.57 o 
  11   7  11        3.48       24.18     16.01 o 
 -14   8  11       93.03       64.63     28.59 o 
 -12   8  11      266.15      239.22     38.25 o 
 -10   8  11      406.67      310.28     60.79 o 
  -8   8  11      357.83      432.31     61.70 o 
  -6   8  11      645.08      630.67     39.38 o 
  -4   8  11     2643.94     2537.67     87.36 o 
  -2   8  11     1669.48     1760.13     47.41 o 
   0   8  11        7.12       20.31     17.11 o 
   2   8  11      748.61      783.50     46.66 o 
   4   8  11     2622.31     2615.84     86.99 o 
   6   8  11      221.11      230.33     32.03 o 
   8   8  11       39.76       69.63     18.16 o 
  10   8  11      403.59      504.71     88.26 o 
 -13   9  11      256.11      195.20     49.51 o 
 -11   9  11       30.68       51.47     20.41 o 
  -9   9  11       52.31       56.73     18.05 o 
  -7   9  11      803.40      904.01     78.64 o 
  -5   9  11     1790.44     1919.81     87.76 o 
  -3   9  11      916.81      929.48     86.10 o 
  -1   9  11      159.70      185.86     29.54 o 
   1   9  11     1101.93     1137.09     63.41 o 
   3   9  11     1830.77     2035.78     69.30 o 
   5   9  11      114.63      112.02     18.70 o 
   7   9  11       70.40       89.83     20.62 o 
   9   9  11      497.52      397.05     65.71 o 
 -12  10  11       94.44       68.25     26.96 o 
 -10  10  11        9.56       28.71     16.38 o 
  -8  10  11        1.46       16.12     16.69 o 
  -6  10  11      206.10      186.82     33.25 o 
  -4  10  11     1097.17     1049.89     55.17 o 
  -2  10  11      777.69      837.98     51.83 o 
   0  10  11      152.16      169.09     28.97 o 
   2  10  11      316.44      353.78     44.72 o 
   4  10  11      442.43      404.51     62.46 o 
   6  10  11      140.76      140.74     27.34 o 
   8  10  11       29.76       15.45     14.64 o 
 -11  11  11        9.41       45.06     19.05 o 
  -9  11  11        1.86       36.05     22.17 o 
  -7  11  11        0.36       22.24     28.71 o 
  -5  11  11       19.76       50.72     25.84 o 
  -3  11  11      125.92      130.52     22.27 o 
  -1  11  11      172.54      146.35     32.96 o 
   1  11  11       82.39       77.64     21.11 o 
   3  11  11        1.41       14.30     17.24 o 
   5  11  11       35.04       40.19     17.84 o 
   7  11  11       22.79       39.83     14.21 o 
  -8  12  11       22.38       53.29     23.85 o 
  -6  12  11      180.15       97.71     68.71 o 
  -4  12  11        9.20       43.33     23.92 o 
  -2  12  11       87.27      119.85     29.17 o 
   0  12  11       55.57       52.73     18.84 o 
   2  12  11      585.44      526.52     90.04 o 
   4  12  11      112.38      126.23     28.20 o 
   6  12  11       30.30       45.31     14.10 o 
  -5  13  11       99.76      100.64     26.86 o 
  -3  13  11      108.46       79.12     71.81 o 
  -1  13  11      252.01      265.79     42.17 o 
   1  13  11      432.77      354.47     66.11 o 
   3  13  11       44.10       32.22     19.37 o 
 -18   0  12        3.49       18.04     40.73 o 
 -16   0  12      144.77      120.23     40.87 o 
 -14   0  12        6.59       34.70     39.61 o 
 -12   0  12      312.23      360.30     74.28 o 
 -10   0  12      356.51      357.61     73.31 o 
  -8   0  12     1275.99     1260.67     31.78 o 
  -6   0  12     5019.65     5454.41    108.79 o 
  -4   0  12       83.55       61.56     19.18 o 
  -2   0  12      318.48      292.00     36.56 o 
   0   0  12     3318.38     3320.07     66.52 o 
   2   0  12     7941.25     8019.70    209.62 o 
   4   0  12     2405.62     2526.94     77.32 o 
   6   0  12       27.84       28.96     27.32 o 
   8   0  12       11.18       81.66     28.65 o 
  10   0  12      286.78      265.22     55.02 o 
  12   0  12      568.73      561.48    130.54 o 
 -17   1  12       48.76       30.45     32.95 o 
 -15   1  12      229.55      156.23     36.68 o 
 -13   1  12       45.34       36.94     12.25 o 
 -11   1  12      597.11      609.37     50.16 o 
  -9   1  12      203.20      190.71     31.86 o 
  -7   1  12       34.04       23.46      9.32 o 
  -5   1  12      124.69      137.62     16.80 o 
  -3   1  12     1387.77     1360.31     31.48 o 
  -1   1  12     2171.85     2244.42     49.04 o 
   1   1  12     1688.61     1739.64     39.51 o 
   3   1  12     1665.47     1573.10     64.31 o 
   5   1  12     1198.45     1204.02     43.93 o 
   7   1  12      502.35      443.81     57.18 o 
   9   1  12      301.40      277.73     45.82 o 
  11   1  12      183.00      179.38     41.61 o 
  13   1  12      169.62      135.08     34.70 o 
 -16   2  12       33.01       41.12     23.26 o 
 -14   2  12       27.23       55.17     25.42 o 
 -12   2  12        1.19       32.64     17.25 o 
 -10   2  12       23.53       24.78     10.34 o 
  -8   2  12       62.49       66.24     16.18 o 
  -6   2  12       23.24       27.00      9.36 o 
  -4   2  12       97.53       96.03     12.28 o 
  -2   2  12      742.67      781.68     32.37 o 
   0   2  12      229.51      208.18     22.27 o 
   2   2  12      690.94      736.20     45.65 o 
   4   2  12     2082.72     2102.22     42.80 o 
   6   2  12      762.35      913.67     49.72 o 
   8   2  12      378.85      351.46     44.99 o 
  10   2  12      232.06      214.53     33.70 o 
  12   2  12       19.15       19.99     17.86 o 
 -17   3  12       12.21       16.71     20.15 o 
 -15   3  12       26.21       32.23     23.59 o 
 -13   3  12       86.55       38.68     30.30 o 
 -11   3  12      405.87      493.72     84.74 o 
  -9   3  12      564.32      594.41     38.39 o 
  -7   3  12      299.16      271.51     29.24 o 
  -5   3  12     3790.40     3901.26     64.45 o 
  -3   3  12       17.84       18.30     10.49 o 
  -1   3  12     5374.61     5423.01     88.13 o 
   1   3  12        6.34       23.40     11.91 o 
   3   3  12     1721.87     1781.18     85.75 o 
   5   3  12      171.46      143.86     28.20 o 
   7   3  12     2331.78     2544.90     73.50 o 
   9   3  12      312.93      247.40     38.38 o 
  11   3  12      358.12      353.30     63.21 o 
  13   3  12       15.53       29.98     20.24 o 
 -16   4  12       88.40      114.62     33.83 o 
 -14   4  12       73.29       63.93     24.27 o 
 -12   4  12        4.53        4.06     18.14 o 
 -10   4  12      460.68      496.99     38.44 o 
  -8   4  12      773.38      750.39     51.14 o 
  -6   4  12       31.27       37.00      8.09 o 
  -4   4  12      442.27      380.73     27.94 o 
  -2   4  12      636.57      654.61     47.58 o 
   0   4  12     3165.23     3230.79    114.59 o 
   2   4  12       14.86       30.87     10.79 o 
   4   4  12      276.18      252.83     38.35 o 
   6   4  12      298.16      347.63     44.49 o 
   8   4  12      203.16      215.16     45.45 o 
  10   4  12       23.87       37.81     14.45 o 
  12   4  12       37.30       47.91     21.50 o 
 -15   5  12      113.64      144.31     46.07 o 
 -13   5  12      402.35      307.75     75.94 o 
 -11   5  12      369.81      436.42     54.20 o 
  -9   5  12      226.91      219.02     35.23 o 
  -7   5  12      369.58      390.51     58.25 o 
  -5   5  12      411.64      393.77     32.63 o 
  -3   5  12      430.62      449.79     36.10 o 
  -1   5  12     2383.73     2503.13     71.17 o 
   1   5  12     1945.80     2013.65     48.14 o 
   3   5  12       19.62       47.22     10.67 o 
   5   5  12      486.96      444.87     71.23 o 
   7   5  12     1865.47     2080.62     78.89 o 
   9   5  12      203.85      195.93     45.34 o 
  11   5  12        1.66       38.71     14.88 o 
 -16   6  12      178.85      187.91     51.23 o 
 -14   6  12        1.99       29.57     19.40 o 
 -12   6  12       60.48      133.19     27.81 o 
 -10   6  12     1466.57     1718.43    160.96 o 
  -8   6  12      965.26     1040.88     47.76 o 
  -6   6  12       78.82       89.79     24.08 o 
  -4   6  12     1444.82     1526.49     35.22 o 
  -2   6  12     4104.09     4368.13    104.97 o 
   0   6  12     1250.05     1258.29     59.87 o 
   2   6  12      202.02      224.58     26.82 o 
   4   6  12     1108.98     1175.81     56.30 o 
   6   6  12     1605.93     1925.77    152.10 o 
   8   6  12      224.47      184.03     38.25 o 
  10   6  12       11.76       30.15     17.53 o 
  12   6  12       73.01       47.87     16.96 o 
 -15   7  12      189.11       95.99     26.11 o 
 -13   7  12        1.46       57.04     28.46 o 
 -11   7  12       18.27       35.05     15.89 o 
  -9   7  12      321.53      277.82     40.74 o 
  -7   7  12     1724.56     1740.44     81.17 o 
  -5   7  12     1928.23     2174.69     84.12 o 
  -3   7  12      407.16      467.49     62.85 o 
  -1   7  12       17.49       31.80     14.31 o 
   1   7  12      843.39      861.48     39.34 o 
   3   7  12     1954.44     1941.62     65.62 o 
   5   7  12      427.55      333.72     47.49 o 
   7   7  12       27.68       42.97     19.53 o 
   9   7  12       16.67       45.50     19.33 o 
  11   7  12       10.44       36.64     20.98 o 
 -14   8  12       10.93       84.58     24.95 o 
 -12   8  12       32.54       74.43     17.83 o 
 -10   8  12       17.73       29.74     18.70 o 
  -8   8  12      128.25      112.97     49.30 o 
  -6   8  12      255.14      290.43     61.81 o 
  -4   8  12       39.72       18.65     19.40 o 
  -2   8  12       34.12       52.94     16.14 o 
   0   8  12        5.89       39.96     15.78 o 
   2   8  12      350.53      334.15     40.90 o 
   4   8  12      302.02      288.25     49.40 o 
   6   8  12        0.08       26.10     17.35 o 
   8   8  12       17.40       28.40     16.21 o 
  10   8  12        4.49       35.09     17.26 o 
 -13   9  12       23.87       39.48     15.98 o 
 -11   9  12      226.91      141.81     42.14 o 
  -9   9  12       46.25       47.60     20.62 o 
  -7   9  12       21.14       16.99     20.59 o 
  -5   9  12      382.51      313.89     48.65 o 
  -3   9  12      398.39      390.90     63.43 o 
  -1   9  12      287.80      254.07     41.88 o 
   1   9  12       72.66       69.91     20.15 o 
   3   9  12       22.80       23.09     15.32 o 
   5   9  12       84.75       84.94     20.99 o 
   7   9  12      361.97      283.28     37.70 o 
   9   9  12       23.37       25.11     18.79 o 
 -12  10  12       29.26       20.82     16.66 o 
 -10  10  12       27.16       55.28     15.10 o 
  -8  10  12      226.41      330.18    141.11 o 
  -6  10  12     1174.01     1204.00     84.12 o 
  -4  10  12      962.58      937.54     97.79 o 
  -2  10  12       27.45       45.85     13.38 o 
   0  10  12       34.66       81.26     23.07 o 
   2  10  12      834.23      789.76     65.93 o 
   4  10  12     1104.72     1099.40     62.94 o 
   6  10  12      161.37      139.03     32.78 o 
   8  10  12        6.08       33.87     14.81 o 
  -9  11  12        3.63       54.70     26.50 o 
  -7  11  12      251.57      218.98     51.07 o 
  -5  11  12      811.27      729.14    130.34 o 
  -3  11  12      269.31      254.00     61.18 o 
  -1  11  12       15.83       58.13     21.04 o 
   1  11  12      423.84      392.45     59.51 o 
   3  11  12     1151.73     1150.40    102.43 o 
   5  11  12      364.08      353.06     63.16 o 
  -8  12  12       42.07       35.51     37.15 o 
  -6  12  12       19.03       30.97     26.07 o 
  -4  12  12       45.09       46.87     30.50 o 
  -2  12  12      264.56      139.46     69.52 o 
   0  12  12      345.36      332.98     58.33 o 
   2  12  12      182.12      211.62     39.30 o 
   4  12  12      117.23       62.25     20.29 o 
 -17   1  13       43.92       51.06     19.94 o 
 -15   1  13      159.07      183.77     30.65 o 
 -13   1  13       75.35       73.83     17.04 o 
 -11   1  13       28.35       48.68     20.95 o 
  -9   1  13       39.92       50.53     10.22 o 
  -7   1  13      117.81      167.22     16.80 o 
  -5   1  13      988.32     1038.58     28.32 o 
  -3   1  13     1179.45     1221.17     34.08 o 
  -1   1  13       72.13       66.08     15.80 o 
   1   1  13      210.40      250.45     29.20 o 
   3   1  13     1248.07     1384.91     49.18 o 
   5   1  13      688.72      669.07     62.32 o 
   7   1  13       31.51       40.48     15.93 o 
   9   1  13        9.38        7.79     19.74 o 
  11   1  13      238.85      247.23     45.09 o 
 -16   2  13      250.46      143.46     41.00 o 
 -14   2  13      800.73      727.12     78.96 o 
 -12   2  13       68.62       74.81     28.48 o 
 -10   2  13        2.61       61.02     32.81 o 
  -8   2  13     1484.22     1564.70     36.28 o 
  -6   2  13     3139.68     3221.95     57.93 o 
  -4   2  13      130.83      154.28     16.10 o 
  -2   2  13        7.66       21.34     11.40 o 
   0   2  13     3720.49     3851.55     79.58 o 
   2   2  13     3413.38     3738.74     79.08 o 
   4   2  13       23.06       22.35      9.29 o 
   6   2  13       69.00       70.36     18.56 o 
   8   2  13     1625.99     1879.89     91.14 o 
  10   2  13      695.73      607.02    108.73 o 
  12   2  13       88.23       89.54     33.54 o 
 -15   3  13      257.06      339.95     46.25 o 
 -13   3  13      547.80      640.34     80.80 o 
 -11   3  13     1351.03     1373.42     81.81 o 
  -9   3  13      654.74      636.29     50.64 o 
  -7   3  13        8.18       20.28     10.32 o 
  -5   3  13     1048.11     1122.86     43.63 o 
  -3   3  13     3162.01     3202.85     93.34 o 
  -1   3  13      350.44      333.23     32.26 o 
   1   3  13       68.75       97.14     19.52 o 
   3   3  13      181.38      199.06     24.38 o 
   5   3  13      397.57      430.25     46.12 o 
   7   3  13     1281.57     1399.12     89.31 o 
   9   3  13      798.98      891.94     70.19 o 
  11   3  13      119.43      135.64     24.72 o 
 -16   4  13       15.37       45.66     20.12 o 
 -14   4  13       74.96       97.31     30.26 o 
 -12   4  13      433.18      358.32     92.82 o 
 -10   4  13     1465.21     1566.13     88.25 o 
  -8   4  13      165.27      158.83     26.84 o 
  -6   4  13      137.22      103.57     22.47 o 
  -4   4  13      419.17      441.16     51.09 o 
  -2   4  13     1011.62     1091.73     69.54 o 
   0   4  13      100.35      102.47     20.72 o 
   2   4  13        5.50       40.27     11.97 o 
   4   4  13       53.44       63.18     18.09 o 
   6   4  13      198.66      183.72     36.38 o 
   8   4  13      305.92      283.03     43.57 o 
  10   4  13      360.25      320.23     53.59 o 
  12   4  13       86.56       76.52     24.21 o 
 -15   5  13        2.10       36.63     15.02 o 
 -13   5  13       65.47       40.03     22.45 o 
 -11   5  13        4.83       11.96     16.01 o 
  -9   5  13       28.46       26.80     14.43 o 
  -7   5  13      203.96      193.73     31.37 o 
  -5   5  13       18.86       22.65      9.73 o 
  -3   5  13      353.85      288.84     36.56 o 
  -1   5  13      230.01      239.72     33.53 o 
   1   5  13      515.05      508.03     54.90 o 
   3   5  13      160.40      113.57     38.06 o 
   5   5  13       34.84       29.31     14.96 o 
   7   5  13      187.11      146.55     23.86 o 
   9   5  13        3.25       41.47     13.67 o 
  11   5  13       29.95       47.93     19.91 o 
 -14   6  13       32.59       25.71     17.67 o 
 -12   6  13        0.68       21.54     23.27 o 
 -10   6  13       21.53       64.96     19.31 o 
  -8   6  13        4.69       26.65     11.43 o 
  -6   6  13        2.81       83.62     28.91 o 
  -4   6  13      252.61      223.35     37.18 o 
  -2   6  13      438.99      425.57     68.07 o 
   0   6  13        1.85       20.48     18.90 o 
   2   6  13       52.87       43.47     19.88 o 
   4   6  13       28.47       32.26     17.58 o 
   6   6  13      274.55      265.40     40.47 o 
   8   6  13      391.87      340.50     67.74 o 
  10   6  13        6.59       11.21     17.70 o 
 -13   7  13       16.04       62.50     24.30 o 
 -11   7  13      307.21      326.18     45.27 o 
  -9   7  13       67.13       52.62     15.08 o 
  -7   7  13       75.57      102.80     55.04 o 
  -5   7  13       43.06       45.93     20.64 o 
  -3   7  13      943.44      893.76     45.71 o 
  -1   7  13      433.87      435.19     57.80 o 
   1   7  13       44.96       56.89     18.88 o 
   3   7  13      156.06      105.76     27.16 o 
   5   7  13      321.15      318.18     48.31 o 
   7   7  13      470.56      440.43     50.90 o 
   9   7  13      229.22      172.79     33.50 o 
 -12   8  13        5.34       38.66     21.84 o 
 -10   8  13       23.28       28.57     24.77 o 
  -8   8  13      312.75      325.72     48.36 o 
  -6   8  13      186.16      250.59     42.94 o 
  -4   8  13        7.45       37.64     18.17 o 
  -2   8  13      291.28      303.65     53.18 o 
   0   8  13      703.77      738.18     41.85 o 
   2   8  13      274.75      283.16     46.44 o 
   4   8  13      653.95      678.01     95.92 o 
   6   8  13      565.19      557.06     80.32 o 
   8   8  13       30.74       45.54     16.88 o 
 -11   9  13       13.12       17.85     14.81 o 
  -9   9  13       47.53       40.80     18.56 o 
  -7   9  13      476.97      530.21     92.97 o 
  -5   9  13       86.94      118.33     35.40 o 
  -3   9  13       34.17       38.94     17.76 o 
  -1   9  13       46.10       44.51     17.73 o 
   1   9  13      453.15      422.37     64.74 o 
   3   9  13      928.12     1029.15     79.67 o 
   5   9  13      185.80      209.16     41.49 o 
   7   9  13       18.77       41.31     16.82 o 
 -10  10  13        3.73       18.07     25.04 o 
  -8  10  13       71.47      126.83     58.33 o 
  -6  10  13      146.10      202.48     47.26 o 
  -4  10  13       20.76       33.42     39.17 o 
  -2  10  13        9.18       48.71     22.22 o 
   0  10  13       71.03       53.34     24.78 o 
   2  10  13       99.39       74.08     21.44 o 
   4  10  13       50.65       65.31     23.47 o 
   6  10  13       15.60       52.90     17.39 o 
  -7  11  13       46.12       27.01     20.96 o 
  -5  11  13        4.37      102.20    244.98 o 
  -3  11  13        1.59       50.31     23.40 o 
  -1  11  13        2.75       41.91     16.25 o 
   1  11  13        8.47       39.43     10.78 o 
   3  11  13        4.03       12.70     29.66 o 
  -4  12  13       21.40       38.05     23.74 o 
  -2  12  13       52.21       66.18     26.11 o 
   0  12  13       17.98       28.65     15.38 o 
 -16   0  14      149.07      200.99    108.95 o 
 -14   0  14      215.10      288.38     64.55 o 
 -12   0  14        1.41       55.89     22.11 o 
 -10   0  14        5.42       49.06     25.24 o 
  -8   0  14     1783.12     2172.29    107.81 o 
  -6   0  14     3130.46     3311.04     81.56 o 
  -4   0  14      155.19      120.18     27.01 o 
  -2   0  14      100.60      100.43     17.80 o 
   0   0  14      383.52      422.78     70.80 o 
   2   0  14     4007.80     4360.60    246.94 o 
   4   0  14     2107.92     2195.69    112.82 o 
   6   0  14        7.53       61.83     26.07 o 
   8   0  14      106.26      124.34     58.76 o 
  10   0  14      692.01      508.39    174.14 o 
 -15   1  14       68.40       99.88     34.59 o 
 -13   1  14       66.32       42.39     17.65 o 
 -11   1  14       13.69       46.94     16.35 o 
  -9   1  14      315.33      311.05     36.80 o 
  -7   1  14      923.46      882.85     50.27 o 
  -5   1  14      266.42      260.51     27.10 o 
  -3   1  14      588.92      599.05     27.26 o 
  -1   1  14      669.60      712.57     38.60 o 
   1   1  14       70.95       69.67     16.11 o 
   3   1  14      610.18      734.34    127.56 o 
   5   1  14      857.03      961.96     78.36 o 
   7   1  14       90.08       67.68     23.35 o 
   9   1  14      119.13      129.88     25.24 o 
  11   1  14       86.57       89.37     26.57 o 
 -16   2  14       35.37       43.53     35.94 o 
 -14   2  14        4.68       29.61     20.91 o 
 -12   2  14      256.13      231.18     41.17 o 
 -10   2  14       10.14       61.06     20.52 o 
  -8   2  14      199.98      184.30     29.01 o 
  -6   2  14      117.63      130.61     22.38 o 
  -4   2  14     1291.32     1286.77     31.97 o 
  -2   2  14      535.24      480.67     54.46 o 
   0   2  14      306.51      267.55     35.05 o 
   2   2  14      286.46      252.54     39.17 o 
   4   2  14      557.23      582.47     54.09 o 
   6   2  14      300.60      261.86     45.52 o 
   8   2  14       99.01       97.08     22.25 o 
  10   2  14       15.56       42.78     16.38 o 
 -15   3  14      187.43      115.68     30.29 o 
 -13   3  14        1.38       23.27     20.15 o 
 -11   3  14      166.35      148.29     26.95 o 
  -9   3  14      524.67      573.24     51.80 o 
  -7   3  14      722.55      705.12     38.68 o 
  -5   3  14        3.96       20.73      8.15 o 
  -3   3  14        7.62       26.72     15.27 o 
  -1   3  14       12.35       22.96      9.84 o 
   1   3  14       46.90       58.92     14.54 o 
   3   3  14      715.48      754.22     62.78 o 
   5   3  14      401.04      385.21     45.90 o 
   7   3  14       47.79       59.90     25.86 o 
   9   3  14      101.57       93.98     25.06 o 
  11   3  14       44.67       58.73     22.34 o 
 -14   4  14       32.13       60.20     23.87 o 
 -12   4  14      113.83      153.12     34.12 o 
 -10   4  14      156.78      159.09     31.49 o 
  -8   4  14      677.95      591.14     66.25 o 
  -6   4  14     1309.73     1360.70     81.41 o 
  -4   4  14      634.28      720.55     49.99 o 
  -2   4  14      145.33      164.15     29.06 o 
   0   4  14      914.71      931.78     44.20 o 
   2   4  14     1274.11     1462.35    116.08 o 
   4   4  14        2.01       27.94     13.22 o 
   6   4  14        3.89       47.45     12.03 o 
   8   4  14      452.74      433.63     86.04 o 
  10   4  14       83.70       60.93     21.47 o 
 -15   5  14        5.13       26.18     14.30 o 
 -13   5  14      100.21       55.71     21.59 o 
 -11   5  14      693.70      737.90    151.10 o 
  -9   5  14      342.41      416.01     70.55 o 
  -7   5  14       54.94       80.78     21.42 o 
  -5   5  14     1572.77     1690.80    202.33 o 
  -3   5  14     4190.92     4639.64     71.15 o 
  -1   5  14      569.88      618.17     51.36 o 
   1   5  14       36.48       34.26     12.65 o 
   3   5  14      299.46      375.76     52.74 o 
   5   5  14     1031.91     1199.03     91.52 o 
   7   5  14      246.70      249.32     38.17 o 
   9   5  14       25.07       51.70     21.81 o 
 -14   6  14       45.82       33.34     23.20 o 
 -12   6  14      242.25      319.62     40.04 o 
 -10   6  14      292.51      216.32     71.31 o 
  -8   6  14       88.22      108.17     31.36 o 
  -6   6  14      209.16      148.53     47.72 o 
  -4   6  14     1253.24     1182.76     82.27 o 
  -2   6  14     1368.78     1501.82     73.02 o 
   0   6  14      326.29      373.60     73.00 o 
   2   6  14       79.37       86.22     23.23 o 
   4   6  14      217.55      239.38     37.97 o 
   6   6  14      362.74      335.14     52.55 o 
   8   6  14       81.90      107.64     25.45 o 
 -13   7  14       27.51       76.80     31.41 o 
 -11   7  14        0.64       47.38     18.46 o 
  -9   7  14       91.19       83.96     23.22 o 
  -7   7  14      319.43      306.16     62.20 o 
  -5   7  14      277.13      203.41     58.10 o 
  -3   7  14      137.08      112.88     31.26 o 
  -1   7  14      138.13      147.65     24.88 o 
   1   7  14      340.89      346.37     41.97 o 
   3   7  14      357.92      370.77     51.60 o 
   5   7  14       77.18       43.92     21.65 o 
   7   7  14        1.71       33.63     14.14 o 
 -12   8  14        1.23       32.66     20.21 o 
 -10   8  14        0.67       43.07     15.91 o 
  -8   8  14       35.86       54.08     23.88 o 
  -6   8  14      312.94      289.88     56.46 o 
  -4   8  14      123.65      132.33     26.80 o 
  -2   8  14        0.56       29.86     11.48 o 
   0   8  14       70.46       65.96     21.02 o 
   2   8  14      156.30      146.58     29.69 o 
   4   8  14        0.12       19.45     12.19 o 
   6   8  14       36.71       49.56     14.59 o 
 -11   9  14        0.20       -0.13     25.92 o 
  -9   9  14       12.11       -9.27     19.56 o 
  -7   9  14       31.83       63.98     55.71 o 
  -5   9  14      209.54      167.42     40.86 o 
  -3   9  14        1.73       31.43     20.50 o 
  -1   9  14       92.99      105.25     24.42 o 
   1   9  14        3.54       19.55     13.17 o 
   3   9  14        3.95       22.08     15.14 o 
   5   9  14       46.01       74.63     19.65 o 
  -8  10  14      212.28      169.44     51.41 o 
  -6  10  14       22.41       13.77      9.86 o 
  -4  10  14       35.94       51.23     19.59 o 
  -2  10  14       14.05       33.74     21.10 o 
   0  10  14      507.43      438.48     85.32 o 
   2  10  14      407.04      393.87     79.43 o 
   4  10  14        5.06       -9.18     17.69 o 
  -5  11  14      278.47      193.42     71.09 o 
  -3  11  14       87.08      100.82     46.12 o 
  -1  11  14      193.65      111.45     30.04 o 
   1  11  14      392.41      377.75     83.65 o 
 -15   1  15        7.04       54.89     35.55 o 
 -13   1  15       16.47       33.72     16.22 o 
 -11   1  15        1.89       54.09     22.63 o 
  -9   1  15       55.32       50.03     15.09 o 
  -7   1  15      342.40      357.78     52.05 o 
  -5   1  15        1.28       16.43     13.06 o 
  -3   1  15      347.18      352.35     52.37 o 
  -1   1  15       77.07       59.38     26.90 o 
   1   1  15      859.78     1036.81     88.74 o 
   3   1  15      117.78      115.37     35.36 o 
   5   1  15       17.84       37.49     15.92 o 
   7   1  15        2.81       30.44     16.33 o 
   9   1  15       75.02      104.50     38.91 o 
 -14   2  15       53.77       46.09     20.05 o 
 -12   2  15        8.84       42.42     25.55 o 
 -10   2  15      385.60      552.16     54.73 o 
  -8   2  15      295.35      321.82     32.51 o 
  -6   2  15       18.49       26.79     11.52 o 
  -4   2  15       26.68       38.67      9.87 o 
  -2   2  15       56.11       54.17     15.03 o 
   0   2  15     1428.89     1975.23    191.79 o 
   2   2  15     1843.97     1999.74    104.22 o 
   4   2  15       55.76      106.09     22.22 o 
   6   2  15      111.79       87.54     33.49 o 
   8   2  15      177.08      122.92     21.69 o 
  10   2  15      617.99      520.31    110.48 o 
 -13   3  15       24.08       51.10     43.51 o 
 -11   3  15       17.84       37.04     13.46 o 
  -9   3  15       92.64       91.76     23.03 o 
  -7   3  15      134.48      114.67     22.94 o 
  -5   3  15       73.19       60.67     12.14 o 
  -3   3  15      917.37      924.51     45.25 o 
  -1   3  15     2116.62     2354.76    226.05 o 
   1   3  15      457.42      540.42     72.83 o 
   3   3  15      180.61      211.52     36.73 o 
   5   3  15     1137.16     1322.21    101.17 o 
   7   3  15      596.03      573.93     60.13 o 
   9   3  15        2.20       30.66     18.30 o 
 -14   4  15        1.51       50.32     20.21 o 
 -12   4  15       72.10       94.83     24.04 o 
 -10   4  15      164.59      181.82     69.49 o 
  -8   4  15       75.79       53.78     26.59 o 
  -6   4  15       17.49       20.53     14.75 o 
  -4   4  15      693.78      779.81     63.87 o 
  -2   4  15     2080.79     2315.06     66.60 o 
   0   4  15      672.50      586.90     87.97 o 
   2   4  15       85.33       97.41     18.32 o 
   4   4  15      674.49      613.78     88.80 o 
   6   4  15     1195.13     1194.88     80.37 o 
   8   4  15       71.82       98.76     25.59 o 
 -13   5  15        6.77       61.39     30.99 o 
 -11   5  15       43.18       41.01     23.50 o 
  -9   5  15      218.49      161.01     58.62 o 
  -7   5  15       16.64       11.91     14.47 o 
  -5   5  15      198.22      223.05     49.64 o 
  -3   5  15      466.71      516.36     55.40 o 
  -1   5  15       14.42       42.10     11.54 o 
   1   5  15      145.49      118.20     17.24 o 
   3   5  15      410.29      419.67     65.54 o 
   5   5  15      123.41      153.60     42.38 o 
   7   5  15      157.03      148.78     56.56 o 
 -12   6  15      121.66      116.87     42.14 o 
 -10   6  15       79.45       79.84     31.73 o 
  -8   6  15      140.02      154.86     28.31 o 
  -6   6  15       21.73       42.48     21.40 o 
  -4   6  15       50.25       57.48     21.50 o 
  -2   6  15      105.87      106.79     24.01 o 
   0   6  15        8.95       52.53     12.14 o 
   2   6  15      187.43      189.33     29.67 o 
   4   6  15       38.67       62.20     15.44 o 
   6   6  15       45.78       53.04     19.63 o 
   8   6  15       24.07       38.80     24.77 o 
 -11   7  15      191.84      168.32     42.88 o 
  -9   7  15       18.64       45.83     53.35 o 
  -7   7  15       16.38       31.42     16.19 o 
  -5   7  15      123.57      119.42     33.54 o 
  -3   7  15      483.09      494.51     84.21 o 
  -1   7  15      313.83      311.94     57.79 o 
   1   7  15       46.29       63.17     16.75 o 
   3   7  15       25.83       34.85     11.85 o 
   5   7  15      651.64      508.81     97.11 o 
   7   7  15      107.16      149.12     36.76 o 
 -10   8  15      193.78      138.53     56.86 o 
  -8   8  15      182.80      183.57     40.70 o 
  -6   8  15      317.07      422.61    227.68 o 
  -4   8  15      294.97      282.21     42.08 o 
  -2   8  15       65.85       73.33     36.00 o 
   0   8  15       82.01       46.42     17.18 o 
   2   8  15      463.18      403.57     87.86 o 
   4   8  15      496.69      585.98     65.53 o 
  -9   9  15       64.05       64.68     20.46 o 
  -7   9  15      400.20      248.11     89.60 o 
  -5   9  15      161.03      136.05     38.64 o 
  -3   9  15        4.18       31.67     18.92 o 
  -1   9  15      129.21       79.53     32.50 o 
   1   9  15      800.15      870.95     53.21 o 
   3   9  15      398.64      387.34     56.55 o 
  -6  10  15       11.56        8.89     25.78 o 
  -4  10  15        1.10       20.12     22.34 o 
  -2  10  15       26.62       42.25     36.22 o 
   0  10  15      215.13      226.88     51.99 o 
 -14   0  16       77.62       42.14     24.81 o 
 -12   0  16      140.34       76.11     42.14 o 
 -10   0  16      296.22      294.60     82.40 o 
  -8   0  16      461.11      360.72     96.69 o 
  -6   0  16      475.03      426.22    173.08 o 
  -4   0  16       23.23       13.11     21.28 o 
  -2   0  16      121.82      137.11     39.50 o 
   0   0  16      757.08     1052.89    190.07 o 
   2   0  16       41.05       51.53     27.99 o 
   4   0  16       41.61       59.71     30.07 o 
   6   0  16       37.28       15.62     33.37 o 
   8   0  16      265.54      249.94     89.36 o 
 -13   1  16      300.72      355.67     41.44 o 
 -11   1  16      120.72      112.02     27.02 o 
  -9   1  16        1.63       31.27     21.79 o 
  -7   1  16      293.16      276.21     60.57 o 
  -5   1  16      617.01      535.87     86.18 o 
  -3   1  16        3.40       35.75     18.82 o 
  -1   1  16       51.47       42.25     16.26 o 
   1   1  16      237.59      276.54     44.17 o 
   3   1  16        2.82       22.70     15.41 o 
   5   1  16        5.16       38.23     15.10 o 
   7   1  16      205.95      138.27     29.48 o 
 -12   2  16      118.96      134.70     28.88 o 
 -10   2  16       14.08       41.91     22.52 o 
  -8   2  16       13.62       40.85     17.62 o 
  -6   2  16        6.25       35.22     12.88 o 
  -4   2  16       71.33       68.23     18.58 o 
  -2   2  16       20.60       39.28     13.83 o 
   0   2  16       34.90       27.77     14.68 o 
   2   2  16       47.30       40.57     14.15 o 
   4   2  16      111.30      136.51     42.76 o 
   6   2  16      198.11      125.99     25.18 o 
   8   2  16       11.79       48.47     20.05 o 
 -13   3  16        0.24       33.28     21.92 o 
 -11   3  16        3.97       22.10     19.80 o 
  -9   3  16       28.71       28.71     24.03 o 
  -7   3  16      138.70      216.97     42.28 o 
  -5   3  16      245.96      190.89     35.78 o 
  -3   3  16       48.27       25.70     14.95 o 
  -1   3  16        2.13       14.79     12.33 o 
   1   3  16      567.54      517.30     95.27 o 
   3   3  16       19.49       41.97     14.61 o 
   5   3  16       57.75       53.50     20.32 o 
   7   3  16       51.39       69.60     26.41 o 
 -12   4  16       10.53       19.35     18.55 o 
 -10   4  16       67.70       55.17     31.09 o 
  -8   4  16        5.65       23.20     24.52 o 
  -6   4  16        1.22       41.08     11.00 o 
  -4   4  16      304.77      230.99     54.25 o 
  -2   4  16      469.10      501.55    158.65 o 
   0   4  16      147.29      133.13     26.72 o 
   2   4  16       87.70       73.09     28.12 o 
   4   4  16      122.51      115.05     22.95 o 
   6   4  16      252.92      217.21     38.18 o 
 -11   5  16       26.06       20.29     25.86 o 
  -9   5  16       48.88       29.58     28.93 o 
  -7   5  16       41.26       41.13     21.39 o 
  -5   5  16      296.71      256.13     55.02 o 
  -3   5  16      610.88      536.23    224.09 o 
  -1   5  16      189.35      187.63     31.89 o 
   1   5  16       58.14       52.79     17.23 o 
   3   5  16      266.35      273.38     58.80 o 
   5   5  16      747.55      691.93    116.94 o 
 -10   6  16      150.52      122.67     32.81 o 
  -8   6  16       42.14       81.58     27.59 o 
  -6   6  16       89.96       77.90     15.95 o 
  -4   6  16      521.67      697.83    295.57 o 
  -2   6  16      464.43      415.14     76.44 o 
   0   6  16       58.70       37.57     20.47 o 
   2   6  16       79.31       85.85     18.70 o 
   4   6  16      345.61      391.64     48.89 o 
   6   6  16      313.57      229.92     64.07 o 
  -9   7  16       59.53       61.08     27.94 o 
  -7   7  16      352.66      313.84     78.26 o 
  -5   7  16      137.43      151.88     84.83 o 
  -3   7  16       10.94        5.12     16.55 o 
  -1   7  16       18.15       21.87     17.84 o 
   1   7  16      382.50      325.83     77.35 o 
   3   7  16      216.30      190.48     33.44 o 
  -8   8  16      101.79       67.41     21.32 o 
  -6   8  16        1.08       18.18     28.26 o 
  -4   8  16       82.49      126.93     29.53 o 
  -2   8  16        1.57       15.38     21.17 o 
   0   8  16       54.32       35.55     17.59 o 
   2   8  16       13.85       39.88     15.93 o 
  -5   9  16       95.96       58.03     17.41 o 
  -3   9  16      108.60       59.32     36.12 o 
  -1   9  16        5.79       43.80     19.22 o 
 -11   1  17        4.35       35.66     23.26 o 
  -9   1  17      246.54      169.42     82.03 o 
  -7   1  17      272.06      234.95     59.45 o 
  -5   1  17      178.51      146.53     41.22 o 
  -3   1  17      170.66      176.34     31.26 o 
  -1   1  17      130.02      114.75     26.11 o 
   1   1  17      439.24      398.76     65.50 o 
   3   1  17      419.08      392.80     68.85 o 
   5   1  17       18.77       26.95     13.10 o 
 -12   2  17        2.12       34.85     12.70 o 
 -10   2  17      306.03      266.94     68.15 o 
  -8   2  17     1079.80     1185.37    185.77 o 
  -6   2  17      227.03      166.74     77.24 o 
  -4   2  17       94.19       94.31     28.52 o 
  -2   2  17      659.65      576.76     89.21 o 
   0   2  17      852.75      827.27    174.20 o 
   2   2  17      387.27      287.19     55.56 o 
   4   2  17      137.30       99.80     20.31 o 
   6   2  17      137.65      111.15     28.78 o 
 -11   3  17       45.62       41.24     24.74 o 
  -9   3  17      104.11       89.78     59.48 o 
  -7   3  17      374.25      329.54     61.42 o 
  -5   3  17     1056.42     1006.22    124.69 o 
  -3   3  17      394.95      279.04     61.45 o 
  -1   3  17        9.16       46.03     19.08 o 
   1   3  17      187.12      152.65     37.57 o 
   3   3  17      784.31      701.70    112.90 o 
   5   3  17      215.04      196.86     36.21 o 
 -10   4  17       19.80       25.03     21.33 o 
  -8   4  17       30.79       44.00     24.35 o 
  -6   4  17      202.11      207.87     45.26 o 
  -4   4  17      774.21      724.98     95.08 o 
  -2   4  17       23.48       45.98     21.54 o 
   0   4  17       25.41       26.77     11.92 o 
   2   4  17      194.93      153.48     30.96 o 
   4   4  17      237.57      272.42     60.19 o 
  -9   5  17       37.58       63.34     26.51 o 
  -7   5  17        0.26      -11.83     19.86 o 
  -5   5  17       29.31       27.13     21.61 o 
  -3   5  17       82.88       60.01     20.59 o 
  -1   5  17       14.25       26.82     10.39 o 
   1   5  17        1.19       20.83     15.17 o 
   3   5  17       34.94       25.18     14.19 o 
  -8   6  17       23.88       40.23     17.22 o 
  -6   6  17       79.10       42.02     12.90 o 
  -4   6  17      184.67      161.95     62.44 o 
  -2   6  17       27.34       28.99     23.60 o 
   0   6  17       68.27       63.38     19.72 o 
   2   6  17        5.27       14.84     12.28 o 
  -7   7  17        9.84       42.56     24.01 o 
  -5   7  17       72.85       53.99     17.54 o 
  -3   7  17      143.18      108.49     39.59 o 
  -1   7  17       50.23       55.68     25.04 o 
   1   7  17        7.34       45.71     15.73 o 
  -6   0  18      211.47      222.41    118.11 o 
  -4   0  18       63.87       32.42     25.51 o 
  -2   0  18      896.08     1009.26    263.85 o 
   0   0  18     1501.42     1616.68     77.40 o 
   2   0  18       57.64       45.13     17.51 o 
   4   0  18       20.85       34.12     26.61 o 
  -9   1  18      143.45      101.76     71.46 o 
  -7   1  18       38.31       65.54     22.55 o 
  -5   1  18        1.79       31.43     21.71 o 
  -3   1  18      114.76      127.42     49.61 o 
  -1   1  18      410.74      318.31     65.82 o 
   1   1  18      229.68      215.21     47.76 o 
   3   1  18       85.02       66.83     18.11 o 
 -10   2  18       50.53       26.92     29.03 o 
  -8   2  18        0.27       34.81     25.79 o 
  -6   2  18       99.41       70.76     44.40 o 
  -4   2  18      320.83      252.09     89.74 o 
  -2   2  18       73.65       55.14     14.76 o 
   0   2  18        0.28       35.68     14.75 o 
   2   2  18        4.53       19.66     21.85 o 
   4   2  18       90.63       49.60     28.43 o 
  -9   3  18       51.58       48.20     16.35 o 
  -7   3  18       46.20       70.47     61.03 o 
  -5   3  18      277.67      187.04     48.63 o 
  -3   3  18        0.14       12.37     25.51 o 
  -1   3  18       25.28       37.63     21.58 o 
   1   3  18        9.13       22.30     17.06 o 
   3   3  18       16.95       29.19     16.20 o 
  -8   4  18        2.16       99.79     51.73 o 
  -6   4  18       11.28       41.86     25.79 o 
  -4   4  18       15.78       27.93     12.73 o 
  -2   4  18       79.55       24.58     17.63 o 
   0   4  18       46.39       34.18     14.28 o 
   2   4  18       31.35       23.61     14.70 o 
  -7   5  18      182.02      116.35     51.94 o 
  -5   5  18      102.43       79.35     57.79 o 
  -3   5  18       80.04       47.12     25.80 o 
  -1   5  18       64.27       10.86     29.15 o 
   1   5  18       68.41       76.86     21.89 o 
  -4   6  18      256.76      189.06     86.96 o 
  -2   6  18      137.39       86.44     27.89 o 
  -5   1  19        3.57      -10.71     26.22 o 
  -3   1  19       16.29       56.20     26.76 o 
  -1   1  19       62.29       28.81     19.24 o 
  -6   2  19       15.57        0.00     26.08 o 
  -4   2  19       19.55       79.07     44.54 o 
  -2   2  19       86.14       66.62     20.52 o 
  -3   3  19       27.69       26.64     34.53 o 
                                                 
